# Supplementary material for: Haploinsufficiency and the sex chromosomes from yeasts to humans
Source: BMC Biol. 2011 Feb 28;9:15. doi: 10.1186/1741-7007-9-15 (PMC3058074; doi:10.1186/1741-7007-9-15)
Supplement: Additional file 1 — Supplementary Table 1. Table of those genes retained in duplicate in Saccharomyces cerevisiae following the whole-genome duplication, in which at least one of the members of the duplicate pair is haploinsufficient. [file 1741-7007-9-15-S1.XLSX]

## Sheet: Supp_Table1.txt
Supplementary Table 1: S.cerevisiae paralogous gene pairs involving a haploinsufficient gene
a.) One HI gene in the pair; HI gene on the left
GENE 1 ORF NAME	GENE 1	GENE 1 GO ANNOTATION	GENE 2 ORF NAME	GENE 2	GENE 2 GO ANNOTATION
YJR115W	YJR115W	Putative protein of unknown function	YBL043W	ECM13	Non-essential protein of unknown function
YOR083W	WHI5	Repressor of G1 transcription that binds to SCB binding factor (SBF) at SCB target promoters in early G1	YKR091W	SRL3	Cytoplasmic protein that, when overexpressed, suppresses the lethality of a rad53 null mutation
YER158C	YER158C	Protein of unknown function, has similarity to Afr1p	YDR085C	AFR1	Protein required for pheromone-induced projection (shmoo) formation
YMR081C	ISF1	Serine-rich, hydrophilic protein with similarity to Mbr1p	YKL093W	MBR1	Protein involved in mitochondrial functions and stress response
YPL049C	DIG1	Regulatory protein of unknown function, constitutively-expressed, involved in the regulation of mating-specific genes and the invasive growth pathway, required for MAP-kinase imposed repression, inhibits pheromone-responsive transcription	YDR480W	DIG2	Regulatory protein of unknown function, pheromone-inducible, involved in the regulation of mating-specific genes and the invasive growth pathway, required for MAP-kinase imposed repression, inhibits pheromone-responsive transcription
YDL239C	ADY3	Protein required for spore wall formation, thought to mediate assembly of a Don1p-containing structure at the leading edge of the prospore membrane via interaction with spindle pole body components	YNL225C	CNM67	Component of the spindle pole body outer plaque
YLR266C	PDR8	Transcription factor	YOR172W	YRM1	Zn2-Cys6 zinc-finger transcription factor that activates genes involved in multidrug resistance
YJR147W	HMS2	Protein with similarity to heat shock transcription factors	YHR206W	SKN7	Nuclear response regulator and transcription factor, part of a branched two-component signaling system
YPL253C	VIK1	Protein that forms a complex with Kar3p at the spindle pole body, possible regulator of Kar3p function in microtubule-mediated processes	YMR198W	CIK1	Kinesin-associated protein required for both karyogamy and mitotic spindle organization, interacts stably and specifically with Kar3p and may function to target this kinesin to a specific cellular role
YIR021W	MRS1	Protein required for the splicing of two mitochondrial group I introns (BI3 in COB and AI5beta in COX1)	YKL011C	CCE1	Mitochondrial cruciform cutting endonuclease, cleaves Holliday junctions formed during recombination of mitochondrial DNA
YKR084C	HBS1	GTP binding protein with sequence similarity to the elongation factor class of G proteins, EF-1alpha and Sup35p	YOR076C	SKI7	Coupling protein that mediates interactions between the Ski complex and the cytoplasmic exosome during 3'-5' RNA degradation
YOL075C	YOL075C	Putative ABC transporter	YCR011C	ADP1	Putative ATP-dependent permease of the ABC transporter family of proteins
YAL037W	YAL037W	Putative protein of unknown function	YOR342C	YOR342C	Putative protein of unknown function
YDL211C	YDL211C	Putative protein of unknown function	YNL176C	YNL176C	Cell cycle-regulated gene of unknown function, promoter bound by Fkh2p
YJL076W	NET1	Core subunit of the RENT complex, which is a complex involved in nucleolar silencing and telophase exit	YKR010C	TOF2	Protein required for rDNA silencing and mitotic rDNA condensation
YMR180C	CTL1	RNA 5'-triphosphatase, localizes to both the nucleus and cytoplasm	YPL228W	CET1	Beta (RNA 5'-triphosphatase) subunit of the mRNA capping enzyme, a heterodimer (the other subunit is CEG1, a guanylyltransferase) involved in adding the 5' cap to mRNA
YGR035C	YGR035C	Putative protein of unknown function, potential Cdc28p substrate	YLR346C	YLR346C	Putative protein of unknown function found in mitochondria
YGL209W	MIG2	Protein containing zinc fingers, involved in repression, along with Mig1p, of SUC2 (invertase) expression by high levels of glucose	YER028C	MIG3	Probable transcriptional repressor involved in response to toxic agents such as hydroxyurea that inhibit ribonucleotide reductase
YOL019W	YOL019W	Protein of unknown function	YFR012W	YFR012W	Putative protein of unknown function
YCL037C	SRO9	Cytoplasmic RNA-binding protein that associates with translating ribosomes	YDR515W	SLF1	RNA binding protein that associates with polysomes
YBR182C	SMP1	Putative transcription factor involved in regulating the response to osmotic stress	YPL089C	RLM1	MADS-box transcription factor, component of the protein kinase C-mediated MAP kinase pathway involved in the maintenance of cell integrity
YDR259C	YAP6	Putative basic leucine zipper (bZIP) transcription factor	YOR028C	CIN5	Basic leucine zipper (bZIP) transcription factor of the yAP-1 family, mediates pleiotropic drug resistance and salt tolerance
YFR017C	YFR017C	Putative protein of unknown function	YOL024W	YOL024W	Putative protein of unknown function
YMR031C	YMR031C	Protein of unknown function with similarity to Ykl050cp and Uso1p	YKL050C	YKL050C	Protein of unknown function
YER088C	DOT6	Protein involved in rRNA and ribosome biogenesis	YBL054W	TOD6	PAC motif binding protein involved in rRNA and ribosome biogenesis
YLR233C	EST1	TLC1 RNA-associated factor involved in telomere length regulation as recruitment subunit of telomerase	YDR206W	EBS1	Protein involved in inhibition of translation and nonsense-mediated decay
YOL017W	ESC8	Protein involved in telomeric and mating-type locus silencing, interacts with Sir2p and also interacts with the Gal11p, which is a component of the RNA pol II mediator complex	YFR013W	IOC3	Member of a complex (Isw1a) with Isw1p that has nucleosome-stimulated ATPase activity and represses transcription initiation by specific positioning of a promoter proximal dinucleosome
YKR095W	MLP1	Myosin-like protein associated with the nuclear envelope, connects the nuclear pore complex with the nuclear interior	YIL149C	MLP2	Myosin-like protein associated with the nuclear envelope, connects the nuclear pore complex with the nuclear interior
YLR373C	VID22	Glycosylated integral membrane protein localized to the plasma membrane	YGR071C	YGR071C	Putative protein of unknown function
YLL046C	RNP1	Ribonucleoprotein that contains two RNA recognition motifs (RRM)	YHL034C	SBP1	Putative RNA binding protein
YLR273C	PIG1	Putative targeting subunit for the type-1 protein phosphatase Glc7p that tethers it to the Gsy2p glycogen synthase	YOR178C	GAC1	Regulatory subunit for Glc7p type-1 protein phosphatase (PP1), tethers Glc7p to Gsy2p glycogen synthase, binds Hsf1p heat shock transcription factor, required for induction of some HSF-regulated genes under heat shock
YBR197C	YBR197C	Putative protein of unknown function	YPL077C	YPL077C	Putative protein of unknown function
YMR264W	CUE1	Endoplasmic reticulum membrane protein that recruits the ubiquitin-conjugating enzyme Ubc7p to the ER where it functions in protein degradation	YML101C	CUE4	Protein of unknown function
YBR150C	TBS1	Putative protein of unknown function	YOL089C	HAL9	Putative transcription factor containing a zinc finger
YLR442C	SIR3	Silencing protein that interacts with Sir2p and Sir4p, and histone H3 and H4 tails, to establish a transcriptionally silent chromatin state	YML065W	ORC1	Largest subunit of the origin recognition complex, which directs DNA replication by binding to replication origins and is also involved in transcriptional silencing
YNL309W	STB1	Protein with a role in regulation of MBF-specific transcription at Start, phosphorylated by Cln-Cdc28p kinases in vitro	YOL131W	YOL131W	Putative protein of unknown function
YBR278W	DPB3	Third-largest subunit of DNA polymerase II (DNA polymerase epsilon), required to maintain fidelity of chromosomal replication and also for inheritance of telomeric silencing	YJL065C	DLS1	Subunit of ISW2/yCHRAC chromatin accessibility complex along with Itc1p, Isw2p, and Dpb4p
YLR356W	ATG33	Mitochondrial mitophagy-specific protein	YGR049W	SCM4	Potential regulatory effector of CDC4 function, suppresses a temperature-sensitive allele of CDC4, tripartite protein structure in which a charged region separates two uncharged domains, not essential for mitosis or meiosis
YMR037C	MSN2	Transcriptional activator related to Msn4p	YKL062W	MSN4	Transcriptional activator related to Msn2p
YDR146C	SWI5	Transcription factor that activates transcription of genes expressed at the M/G1 phase boundary and in G1 phase	YLR131C	ACE2	Transcription factor that activates expression of early G1-specific genes, localizes to daughter cell nuclei after cytokinesis and delays G1 progression in daughters, localization is regulated by phosphorylation
YGR221C	TOS2	Protein involved in localization of Cdc24p to the site of bud growth	YHR149C	SKG6	Integral membrane protein that localizes primarily to growing sites such as the bud tip or the cell periphery
YHR061C	GIC1	Protein of unknown function involved in initiation of budding and cellular polarization, interacts with Cdc42p via the Cdc42/Rac-interactive binding (CRIB) domain	YDR309C	GIC2	Redundant rho-like GTPase Cdc42p effector
YMR206W	YMR206W	Putative protein of unknown function	YNR014W	YNR014W	Putative protein of unknown function
YKR029C	SET3	Defining member of the SET3 histone deacetylase complex which is a meiosis-specific repressor of sporulation genes	YJL105W	SET4	Protein of unknown function, contains a SET domain
YEL007W	YEL007W	Putative protein with sequence similarity to S. pombe gti1+ (gluconate transport inducer 1)	YHR177W	YHR177W	Putative protein of unknown function
YNL197C	WHI3	RNA binding protein that sequesters CLN3 mRNA in cytoplasmic foci	YDL224C	WHI4	Putative RNA binding protein and partially redundant Whi3p homolog that regulates the cell size requirement for passage through Start and commitment to cell division
YDR423C	CAD1	AP-1-like basic leucine zipper (bZIP) transcriptional activator involved in stress responses, iron metabolism, and pleiotropic drug resistance	YML007W	YAP1	Basic leucine zipper (bZIP) transcription factor required for oxidative stress tolerance
YPR030W	CSR2	Nuclear protein proposed to regulate utilization of nonfermentable carbon sources and endocytosis of plasma membrane proteins	YBL101C	ECM21	Protein involved in regulating the endocytosis of plasma membrane proteins
YKL032C	IXR1	Protein that binds DNA containing intrastrand cross-links formed by cisplatin, contains two HMG (high mobility group box) domains, which confer the ability to bend cisplatin-modified DNA	YMR072W	ABF2	Mitochondrial DNA-binding protein involved in mitochondrial DNA replication and recombination, member of HMG1 DNA-binding protein family
YGL060W	YBP2	Central kinetochore associated protein that mediates mitotic progression	YBR216C	YBP1	Protein required for oxidation of specific cysteine residues of the transcription factor Yap1p, resulting in the nuclear localization of Yap1p in response to stress
YPL202C	AFT2	Iron-regulated transcriptional activator	YGL071W	AFT1	Transcription factor involved in iron utilization and homeostasis
YPL230W	USV1	Putative transcription factor containing a C2H2 zinc finger	YMR182C	RGM1	Putative transcriptional repressor with proline-rich zinc fingers
YPL219W	PCL8	Cyclin, interacts with Pho85p cyclin-dependent kinase (Cdk) to phosphorylate and regulate glycogen synthase, also activates Pho85p for Glc8p phosphorylation	YGL134W	PCL10	Pho85p cyclin
YDR463W	STP1	Transcription factor, undergoes proteolytic processing by SPS (Ssy1p-Ptr3p-Ssy5p)-sensor component Ssy5p in response to extracellular amino acids	YHR006W	STP2	Transcription factor, activated by proteolytic processing in response to signals from the SPS sensor system for external amino acids
YBL085W	BOI1	Protein implicated in polar growth, functionally redundant with Boi2p	YER114C	BOI2	Protein implicated in polar growth, functionally redundant with Boi1p
YER096W	SHC1	Sporulation-specific activator of Chs3p (chitin synthase III), required for the synthesis of the chitosan layer of ascospores	YBL061C	SKT5	Activator of Chs3p (chitin synthase III), recruits Chs3p to the bud neck via interaction with Bni4p
YDR264C	AKR1	Palmitoyl transferase involved in protein palmitoylation	YOR034C	AKR2	Ankyrin repeat-containing protein similar to Akr1p
YIL120W	QDR1	Multidrug transporter of the major facilitator superfamily, required for resistance to quinidine, ketoconazole, fluconazole, and barban	YNL065W	AQR1	Plasma membrane multidrug transporter of the major facilitator superfamily, confers resistance to short-chain monocarboxylic acids and quinidine
YLR399C	BDF1	Protein involved in transcription initiation at TATA-containing promoters	YDL070W	BDF2	Protein involved in transcription initiation at TATA-containing promoters
YNL183C	NPR1	Protein kinase that stabilizes several plasma membrane amino acid transporters by antagonizing their ubiquitin-mediated degradation	YDL214C	PRR2	Serine/threonine protein kinase that inhibits pheromone induced signalling downstream of MAPK, possibly at the level of the Ste12p transcription factor
YLR277C	YSH1	Putative endoribonuclease, subunit of the mRNA cleavage and polyadenylation specificity complex	YOR179C	SYC1	Subunit of the APT subcomplex of cleavage and polyadenylation factor, may have a role in 3' end formation of both polyadenylated and non-polyadenylated RNAs
YMR016C	SOK2	Nuclear protein that plays a regulatory role in the cyclic AMP (cAMP)-dependent protein kinase (PKA) signal transduction pathway	YKL043W	PHD1	Transcriptional activator that enhances pseudohyphal growth
YOL043C	NTG2	DNA N-glycosylase and apurinic/apyrimidinic (AP) lyase involved in base excision repair, localizes to the nucleus	YAL015C	NTG1	DNA N-glycosylase and apurinic/apyrimidinic (AP) lyase involved in base excision repair
YJL110C	GZF3	GATA zinc finger protein and Dal80p homolog that negatively regulates nitrogen catabolic gene expression by competing with Gat1p for GATA site binding	YKR034W	DAL80	Negative regulator of genes in multiple nitrogen degradation pathways
YNL307C	MCK1	Protein serine/threonine/tyrosine (dual-specificity) kinase involved in control of chromosome segregation and in regulating entry into meiosis	YOL128C	YGK3	Protein kinase related to mammalian glycogen synthase kinases of the GSK-3 family
YCR067C	SED4	Integral endoplasmic reticulum membrane protein, functions as a positive regulator of Sar1p probably through inhibition of GTPase activation by Sec23p	YNR026C	SEC12	Guanine nucleotide exchange factor (GEF), activates Sar1p by catalyzing the exchange of GDP for GTP
YCL036W	GFD2	Protein of unknown function, identified as a high-copy suppressor of a dbp5 mutation	YDR514C	YDR514C	Putative protein of unknown function
YJR127C	RSF2	Zinc-finger protein involved in transcriptional control of both nuclear and mitochondrial genes, many of which specify products required for glycerol-based growth, respiration, and other functions	YML081W	YML081W	Putative protein of unknown function
YDR151C	CTH1	Member of the CCCH zinc finger family	YLR136C	TIS11	mRNA-binding protein expressed during iron starvation
YML047C	PRM6	Pheromone-regulated protein, predicted to have 2 transmembrane segments	YJR054W	YJR054W	Vacuolar protein of unknown function
YCR026C	NPP1	Nucleotide pyrophosphatase/phosphodiesterase family member	YEL016C	NPP2	Nucleotide pyrophosphatase/phosphodiesterase family member
YHR103W	SBE22	Protein involved in the transport of cell wall components from the Golgi to the cell surface	YDR351W	SBE2	Protein involved in the transport of cell wall components from the Golgi to the cell surface
YBR284W	YBR284W	Putative protein of unknown function	YJL070C	YJL070C	Putative protein of unknown function with similarity to AMP deaminases
YNL001W	DOM34	Endoribonuclease	YCL001W-B	YCL001W-B	Putative protein of unknown function
YKL187C	YKL187C	Putative protein of unknown function	YLR413W	YLR413W	Putative protein of unknown function
YIL079C	AIR1	Zinc knuckle protein, involved in nuclear RNA processing and degradation as a component of the TRAMP complex	YDL175C	AIR2	Zinc knuckle protein, involved in nuclear RNA processing and degredation as a component of the TRAMP complex
YML118W	NGL3	Putative endonuclease, has a domain similar to a magnesium-dependent endonuclease motif in mRNA deadenylase Ccr4p	YMR285C	NGL2	Protein involved in 5.8S rRNA processing
YBR270C	BIT2	Subunit of TORC2, a membrane-associated complex that regulates actin cytoskeletal dynamics during polarized growth and cell wall integrity	YJL058C	BIT61	Subunit of TORC2 (Tor2p-Lst8p-Avo1-Avo2-Tsc11p-Bit61p-Slm1p-Slm2p), a membrane-associated complex that regulates cell cycle-dependent actin cytoskeletal dynamics during polarized growth and cell wall integrity
YDR125C	ECM18	Protein of unknown function, similar to Rlp24p	YLR099C	ICT1	Lysophosphatidic acid acyltransferase, responsible for enhanced phospholipid synthesis during organic solvent stress
YJR015W	YJR015W	Putative protein of unknown function	YGR197C	SNG1	Protein involved in resistance to nitrosoguanidine (MNNG) and 6-azauracil (6-AU)
YGL107C	RMD9	Mitochondrial protein required for respiratory growth	YBR238C	YBR238C	Mitochondrial membrane protein with similarity to Rmd9p
YML125C	PGA3	Putative cytochrome b5 reductase, localized to the plasma membrane	YML087C	AIM33	Putative protein of unknown function, highly conserved across species and orthologous to human CYB5R4
YDR144C	MKC7	GPI-anchored aspartyl protease, member of the yapsin family of proteases involved in cell wall growth and maintenance	YLR120C	YPS1	Aspartic protease, member of the yapsin family of proteases involved in cell wall growth and maintenance
YHR097C	YHR097C	Putative protein of unknown function	YDR348C	YDR348C	Protein of unknown function
YNL068C	FKH2	Forkhead family transcription factor with a major role in the expression of G2/M phase genes	YIL131C	FKH1	Forkhead family transcription factor with a minor role in the expression of G2/M phase genes
YJR091C	JSN1	Member of the Puf family of RNA-binding proteins, interacts with mRNAs encoding membrane-associated proteins	YPR042C	PUF2	Member of the PUF protein family, which is defined by the presence of Pumilio homology domains that confer RNA binding activity
YLR228C	ECM22	Sterol regulatory element binding protein, regulates transcription of sterol biosynthetic genes	YDR213W	UPC2	Sterol regulatory element binding protein, induces transcription of sterol biosynthetic genes and of DAN/TIR gene products
YFR040W	SAP155	Protein that forms a complex with the Sit4p protein phosphatase and is required for its function	YGL229C	SAP4	Protein required for function of the Sit4p protein phosphatase, member of a family of similar proteins that form complexes with Sit4p, including Sap155p, Sap185p, and Sap190p
YGR241C	YAP1802	Protein involved in clathrin cage assembly	YHR161C	YAP1801	Protein involved in clathrin cage assembly
YCR048W	ARE1	Acyl-CoA:sterol acyltransferase, isozyme of Are2p	YNR019W	ARE2	Acyl-CoA:sterol acyltransferase, isozyme of Are1p
YJR049C	UTR1	ATP-NADH kinase	YEL041W	YEF1	ATP-NADH kinase
YLR375W	STP3	Zinc-finger protein of unknown function, possibly involved in pre-tRNA splicing and in uptake of branched-chain amino acids	YDL048C	STP4	Protein containing a Kruppel-type zinc-finger domain
YLR210W	CLB4	B-type cyclin involved in cell cycle progression	YDL155W	CLB3	B-type cyclin involved in cell cycle progression
YPL224C	MMT2	Putative metal transporter involved in mitochondrial iron accumulation	YMR177W	MMT1	Putative metal transporter involved in mitochondrial iron accumulation
YLR371W	ROM2	GDP/GTP exchange protein (GEP) for Rho1p and Rho2p	YGR070W	ROM1	GDP/GTP exchange protein (GEP) for Rho1p
YDR505C	PSP1	Asn and gln rich protein of unknown function	YLR177W	YLR177W	Putative protein of unknown function
YNL121C	TOM70	Component of the TOM (translocase of outer membrane) complex responsible for recognition and initial import steps for all mitochondrially directed proteins	YHR117W	TOM71	Mitochondrial outer membrane protein with similarity to Tom70p
YLR225C	YLR225C	Putative protein of unknown function	YDR222W	YDR222W	Protein of unknown function
YIL085C	KTR7	Putative mannosyltransferase involved in protein glycosylation	YNL029C	KTR5	Putative mannosyltransferase involved in protein glycosylation
YIL105C	SLM1	Phosphoinositide PI4,5P(2) binding protein, forms a complex with Slm2p	YNL047C	SLM2	Phosphoinositide PI4,5P(2) binding protein, forms a complex with Slm1p
YHR030C	SLT2	Serine/threonine MAP kinase involved in regulating the maintenance of cell wall integrity and progression through the cell cycle	YKL161C	KDX1	Protein kinase implicated in the Slt2p mitogen-activated (MAP) kinase signaling pathway
YAR042W	SWH1	Protein similar to mammalian oxysterol-binding protein	YDL019C	OSH2	Member of an oxysterol-binding protein family with seven members in S. cerevisiae
YOR003W	YSP3	Putative precursor to the subtilisin-like protease III	YEL060C	PRB1	Vacuolar proteinase B (yscB), a serine protease of the subtilisin family
YJL079C	PRY1	Protein of unknown function	YKR013W	PRY2	Protein of unknown function
YLL012W	YEH1	Steryl ester hydrolase, one of three gene products (Yeh1p, Yeh2p, Tgl1p) responsible for steryl ester hydrolase activity and involved in sterol homeostasis	YLR020C	YEH2	Steryl ester hydrolase, catalyzes steryl ester hydrolysis at the plasma membrane
YGL054C	ERV14	Protein localized to COPII-coated vesicles, involved in vesicle formation and incorporation of specific secretory cargo	YBR210W	ERV15	Protein involved in export of proteins from the endoplasmic reticulum, has similarity to Erv14p
YLR260W	LCB5	Minor sphingoid long-chain base kinase, paralog of Lcb4p responsible for few percent of the total activity, possibly involved in synthesis of long-chain base phosphates, which function as signaling molecules	YOR171C	LCB4	Sphingoid long-chain base kinase, responsible for synthesis of long-chain base phosphates, which function as signaling molecules, regulates synthesis of ceramide from exogenous long-chain bases, localizes to the Golgi and late endosomes
YCR034W	FEN1	Fatty acid elongase, involved in sphingolipid biosynthesis	YJL196C	ELO1	Elongase I, medium-chain acyl elongase, catalyzes carboxy-terminal elongation of unsaturated C12-C16 fatty acyl-CoAs to C16-C18 fatty acids
YPR032W	SRO7	Effector of Rab GTPase Sec4p, forms a complex with Sec4p and t-SNARE Sec9p	YBL106C	SRO77	Protein with roles in exocytosis and cation homeostasis
YIR037W	HYR1	Thiol peroxidase that functions as a hydroperoxide receptor to sense intracellular hydroperoxide levels and transduce a redox signal to the Yap1p transcription factor	YKL026C	GPX1	Phospholipid hydroperoxide glutathione peroxidase induced by glucose starvation that protects cells from phospholipid hydroperoxides and nonphospholipid peroxides during oxidative stress
YCR091W	KIN82	Putative serine/threonine protein kinase implicated in the regulation of phospholipid asymmetry through the activation of phospholipid translocases (flippases) Lem3p-Dnf1p/Dnf2p	YNR047W	FPK1	Ser/Thr protein kinase that regulates the putative phospholipid translocases Lem3p-Dnf1p/Dnf2p
YCR094W	CDC50	Endosomal protein that interacts with phospholipid flippase Drs2p	YNR048W	YNR048W	Protein that interacts specifically in vivo with phospholipid translocase (flippase) Dnf3p
YPL095C	EEB1	Acyl-coenzymeA:ethanol O-acyltransferase responsible for the major part of medium-chain fatty acid ethyl ester biosynthesis during fermentation	YBR177C	EHT1	Acyl-coenzymeA:ethanol O-acyltransferase that plays a minor role in medium-chain fatty acid ethyl ester biosynthesis
YOL016C	CMK2	Calmodulin-dependent protein kinase	YFR014C	CMK1	Calmodulin-dependent protein kinase
YOL045W	PSK2	One of two (see also PSK1) PAS domain containing S/T protein kinases	YAL017W	PSK1	One of two (see also PSK2) PAS domain containing S/T protein kinases
YGL084C	GUP1	Plasma membrane protein involved in remodeling GPI anchors	YPL189W	GUP2	Probable membrane protein with a possible role in proton symport of glycerol
YIL006W	YIA6	Mitochondrial NAD+ transporter, involved in the transport of NAD+ into the mitochondria (see also YEA6)	YEL006W	YEA6	Putative mitochondrial NAD+ transporter, member of the mitochondrial carrier subfamily (see also YIA6)
YDL085W	NDE2	Mitochondrial external NADH dehydrogenase, catalyzes the oxidation of cytosolic NADH	YMR145C	NDE1	Mitochondrial external NADH dehydrogenase, a type II NAD(P)H:quinone oxidoreductase that catalyzes the oxidation of cytosolic NADH
YNL093W	YPT53	Rab family GTPase, similar to Ypt51p and Ypt52p and to mammalian rab5	YOR089C	VPS21	Rab family GTPase required for endocytic transport and for sorting of vacuolar hydrolases
YOR110W	TFC7	One of six subunits of the RNA polymerase III transcription initiation factor complex (TFIIIC)	YNL108C	YNL108C	Putative protein of unknown function with similarity to Tfc7p and prokaryotic phosphotransfer enzymes
YDR436W	PPZ2	Serine/threonine protein phosphatase Z, isoform of Ppz1p	YML016C	PPZ1	Serine/threonine protein phosphatase Z, isoform of Ppz2p
YPL256C	CLN2	G1 cyclin involved in regulation of the cell cycle	YMR199W	CLN1	G1 cyclin involved in regulation of the cell cycle
YOR047C	STD1	Protein involved in control of glucose-regulated gene expression	YDR277C	MTH1	Negative regulator of the glucose-sensing signal transduction pathway, required for repression of transcription by Rgt1p
YOR231W	MKK1	Mitogen-activated kinase kinase involved in protein kinase C signaling pathway that controls cell integrity	YPL140C	MKK2	Mitogen-activated kinase kinase involved in protein kinase C signaling pathway that controls cell integrity
YBR121C	GRS1	Cytoplasmic and mitochondrial glycyl-tRNA synthase that ligates glycine to the cognate anticodon bearing tRNA	YPR081C	GRS2	Protein with sequence similarity to Grs1p, which is a glycyl-tRNA synthetase
YDL042C	SIR2	Conserved NAD+ dependent histone deacetylase of the Sirtuin family involved in regulation of lifespan	YOL068C	HST1	NAD(+)-dependent histone deacetylase
YMR008C	PLB1	Phospholipase B (lysophospholipase) involved in lipid metabolism, required for deacylation of phosphatidylcholine and phosphatidylethanolamine but not phosphatidylinositol	YOL011W	PLB3	Phospholipase B (lysophospholipase) involved in phospholipid metabolism
YLR089C	ALT1	Alanine transaminase (glutamic pyruvic transaminase)	YDR111C	ALT2	Putative alanine transaminase (glutamic pyruvic transaminase)
YJL139C	YUR1	Mannosyltransferase of the KTR1 family, involved in protein N-glycosylation	YKR061W	KTR2	Mannosyltransferase involved in N-linked protein glycosylation
YDL079C	MRK1	Glycogen synthase kinase 3 (GSK-3) homolog	YMR139W	RIM11	Protein kinase required for signal transduction during entry into meiosis
YNL049C	SFB2	Component of the Sec23p-Sfb2p heterodimer of the COPII vesicle coat, required for cargo selection during vesicle formation in ER to Golgi transport	YIL109C	SEC24	Component of the Sec23p-Sec24p heterodimer of the COPII vesicle coat, required for cargo selection during vesicle formation in ER to Golgi transport
YMR079W	SEC14	Phosphatidylinositol/phosphatidylcholine transfer protein	YKL091C	YKL091C	Putative homolog of Sec14p, which is a phosphatidylinositol/phosphatidylcholine transfer protein involved in lipid metabolism
YGL101W	YGL101W	Putative protein of unknown function	YBR242W	YBR242W	Putative protein of unknown function
YPL187W	MF(ALPHA)1	Mating pheromone alpha-factor, made by alpha cells	YGL089C	MF(ALPHA)2	Mating pheromone alpha-factor, made by alpha cells
YDR300C	PRO1	Gamma-glutamyl kinase, catalyzes the first step in proline biosynthesis	YHR033W	YHR033W	Putative protein of unknown function
YPL273W	SAM4	S-adenosylmethionine-homocysteine methyltransferase, functions along with Mht1p in the conversion of S-adenosylmethionine (AdoMet) to methionine to control the methionine/AdoMet ratio	YLL062C	MHT1	S-methylmethionine-homocysteine methyltransferase, functions along with Sam4p in the conversion of S-adenosylmethionine (AdoMet) to methionine to control the methionine/AdoMet ratio
YGL139W	FLC3	Putative FAD transporter, similar to Flc1p and Flc2p	YPL221W	FLC1	Putative FAD transporter
YLR433C	CNA1	Calcineurin A	YML057W	CMP2	Calcineurin A
YOL056W	GPM3	Homolog of Gpm1p phosphoglycerate mutase, which converts 3-phosphoglycerate to 2-phosphoglycerate in glycolysis	YDL021W	GPM2	Homolog of Gpm1p phosphoglycerate mutase, which converts 3-phosphoglycerate to 2-phosphoglycerate in glycolysis
YDR513W	GRX2	Cytoplasmic glutaredoxin, thioltransferase, glutathione-dependent disulfide oxidoreductase involved in maintaining redox state of target proteins, also exhibits glutathione peroxidase activity, expression induced in response to stress	YCL035C	GRX1	Hydroperoxide and superoxide-radical responsive heat-stable glutathione-dependent disulfide oxidoreductase with active site cysteine pair
YMR104C	YPK2	Protein kinase with similarity to serine/threonine protein kinase Ypk1p	YKL126W	YPK1	Serine/threonine protein kinase that phosphorylates and downregulates flippase activator Fpk1p
YBL069W	AST1	Peripheral membrane protein that interacts with the plasma membrane ATPase Pma1p and has a role in its targeting to the plasma membrane, possibly by influencing its incorporation into lipid rafts	YER101C	AST2	Protein that may have a role in targeting of plasma membrane [H+]ATPase (Pma1p) to the plasma membrane, as suggested by analysis of genetic interactions
YJL082W	IML2	Protein of unknown function	YKR018C	YKR018C	Putative protein of unknown function
YCR037C	PHO87	Low-affinity inorganic phosphate (Pi) transporter, involved in activation of PHO pathway	YJL198W	PHO90	Low-affinity phosphate transporter
YOR173W	DCS2	Non-essential, stress induced regulatory protein containing a HIT (histidine triad) motif	YLR270W	DCS1	Non-essential hydrolase involved in mRNA decapping, may function in a feedback mechanism to regulate deadenylation, contains pyrophosphatase activity and a HIT (histidine triad) motif
YER067W	RGI1	Putative protein of unknown function	YIL057C	RGI2	Putative protein of unknown function
YOR237W	HES1	Protein implicated in the regulation of ergosterol biosynthesis	YPL145C	KES1	Member of the oxysterol binding protein family, which includes seven yeast homologs
YDR033W	MRH1	Protein that localizes primarily to the plasma membrane, also found at the nuclear envelope	YBR054W	YRO2	Putative protein of unknown function
YHL003C	LAG1	Ceramide synthase component, involved in synthesis of ceramide from C26(acyl)-coenzyme A and dihydrosphingosine or phytosphingosine, functionally equivalent to Lac1p	YKL008C	LAC1	Ceramide synthase component, involved in synthesis of ceramide from C26(acyl)-coenzyme A and dihydrosphingosine or phytosphingosine, functionally equivalent to Lag1p
YLR350W	ORM2	Evolutionarily conserved protein, similar to Orm1p, required for resistance to agents that induce unfolded protein response	YGR038W	ORM1	Evolutionarily conserved protein, similar to Orm2p, required for resistance to agents that induce unfolded protein response
YPL119C	DBP1	Putative ATP-dependent RNA helicase of the DEAD-box protein family	YOR204W	DED1	ATP-dependent DEAD (Asp-Glu-Ala-Asp)-box RNA helicase, required for translation initiation of all yeast mRNAs
YGR043C	NQM1	Transaldolase of unknown function	YLR354C	TAL1	Transaldolase, enzyme in the non-oxidative pentose phosphate pathway
YER166W	DNF1	Aminophospholipid translocase (flippase) that localizes primarily to the plasma membrane	YDR093W	DNF2	Aminophospholipid translocase (flippase) that localizes primarily to the plasma membrane
YPR074C	TKL1	Transketolase, similar to Tkl2p	YBR117C	TKL2	Transketolase, similar to Tkl1p
YDR516C	EMI2	Non-essential protein of unknown function required for transcriptional induction of the early meiotic-specific transcription factor IME1	YCL040W	GLK1	Glucokinase, catalyzes the phosphorylation of glucose at C6 in the first irreversible step of glucose metabolism
YJL164C	TPK1	cAMP-dependent protein kinase catalytic subunit	YKL166C	TPK3	cAMP-dependent protein kinase catalytic subunit
YGR243W	FMP43	Putative protein of unknown function	YHR162W	YHR162W	Putative protein of unknown function
YKR003W	OSH6	Member of an oxysterol-binding protein family with overlapping, redundant functions in sterol metabolism and which collectively perform a function essential for viability	YHR001W	OSH7	Member of an oxysterol-binding protein family with seven members in S. cerevisiae
YDR107C	TMN2	Protein with a role in cellular adhesion and filamentous growth	YLR083C	EMP70	Protein with a role in cellular adhesion and filamentous growth
YPL106C	SSE1	ATPase that is a component of the heat shock protein Hsp90 chaperone complex	YBR169C	SSE2	Member of the heat shock protein 70 (HSP70) family
YGR209C	TRX2	Cytoplasmic thioredoxin isoenzyme of the thioredoxin system which protects cells against oxidative and reductive stress, forms LMA1 complex with Pbi2p, acts as a cofactor for Tsa1p, required for ER-Golgi transport and vacuole inheritance	YLR043C	TRX1	Cytoplasmic thioredoxin isoenzyme of the thioredoxin system which protects cells against oxidative and reductive stress, forms LMA1 complex with Pbi2p, acts as a cofactor for Tsa1p, required for ER-Golgi transport and vacuole inheritance
YJL159W	HSP150	O-mannosylated heat shock protein that is secreted and covalently attached to the cell wall via beta-1,3-glucan and disulfide bridges	YKL163W	PIR3	O-glycosylated covalently-bound cell wall protein required for cell wall stability
YDR497C	ITR1	Myo-inositol transporter with strong similarity to the minor myo-inositol transporter Itr2p, member of the sugar transporter superfamily	YOL103W	ITR2	Myo-inositol transporter with strong similarity to the major myo-inositol transporter Itr1p, member of the sugar transporter superfamily
YJR103W	URA8	Minor CTP synthase isozyme (see also URA7), catalyzes the ATP-dependent transfer of the amide nitrogen from glutamine to UTP, forming CTP, the final step in de novo biosynthesis of pyrimidines	YBL039C	URA7	Major CTP synthase isozyme (see also URA8), catalyzes the ATP-dependent transfer of the amide nitrogen from glutamine to UTP, forming CTP, the final step in de novo biosynthesis of pyrimidines
YFR053C	HXK1	Hexokinase isoenzyme 1, a cytosolic protein that catalyzes phosphorylation of glucose during glucose metabolism	YGL253W	HXK2	Hexokinase isoenzyme 2 that catalyzes phosphorylation of glucose in the cytosol
YHR092C	HXT4	High-affinity glucose transporter of the major facilitator superfamily, expression is induced by low levels of glucose and repressed by high levels of glucose	YDR342C	HXT7	High-affinity glucose transporter of the major facilitator superfamily, nearly identical to Hxt6p, expressed at high basal levels relative to other HXTs, expression repressed by high glucose levels
YKL148C	SDH1	Flavoprotein subunit of succinate dehydrogenase (Sdh1p, Sdh2p, Sdh3p, Sdh4p), which couples the oxidation of succinate to the transfer of electrons to ubiquinone as part of the TCA cycle and the mitochondrial respiratory chain	YJL045W	YJL045W	Minor succinate dehydrogenase isozyme
YJR048W	CYC1	Cytochrome c, isoform 1	YEL039C	CYC7	Cytochrome c isoform 2, expressed under hypoxic conditions
YPR052C	NHP6A	High-mobility group (HMG) protein that binds to and remodels nucleosomes	YBR089C-A	NHP6B	High-mobility group (HMG) protein that binds to and remodels nucleosomes
YLR432W	IMD3	Inosine monophosphate dehydrogenase, catalyzes the first step of GMP biosynthesis, member of a four-gene family in S. cerevisiae, constitutively expressed	YML056C	IMD4	Inosine monophosphate dehydrogenase, catalyzes the first step of GMP biosynthesis, member of a four-gene family in S. cerevisiae, constitutively expressed
YML085C	TUB1	Alpha-tubulin	YML124C	TUB3	Alpha-tubulin
YLR180W	SAM1	S-adenosylmethionine synthetase, catalyzes transfer of the adenosyl group of ATP to the sulfur atom of methionine	YDR502C	SAM2	S-adenosylmethionine synthetase, catalyzes transfer of the adenosyl group of ATP to the sulfur atom of methionine
YCR024C-A	PMP1	Small single-membrane span proteolipid that functions as a regulatory subunit of the plasma membrane H(+)-ATPase Pma1p, forms unique helix and positively charged cytoplasmic domain that is able to specifically segregate phosphatidylserines	YEL017C-A	PMP2	Proteolipid associated with plasma membrane H(+)-ATPase (Pma1p)
YGR192C	TDH3	Glyceraldehyde-3-phosphate dehydrogenase, isozyme 3, involved in glycolysis and gluconeogenesis	YJR009C	TDH2	Glyceraldehyde-3-phosphate dehydrogenase, isozyme 2, involved in glycolysis and gluconeogenesis
YKR105C	VBA5	Putative transporter of the Major Facilitator Superfamily (MFS)	YCL069W	VBA3	Permease of basic amino acids in the vacuolar membrane
YDL229W	SSB1	Cytoplasmic ATPase that is a ribosome-associated molecular chaperone, functions with J-protein partner Zuo1p	YNL209W	SSB2	Cytoplasmic ATPase that is a ribosome-associated molecular chaperone, functions with J-protein partner Zuo1p
YKR106W	YKR106W	Protein of unconfirmed function	YCL073C	YCL073C	Protein of unconfirmed function
YNL333W	SNZ2	Member of a stationary phase-induced gene family	YFL059W	SNZ3	Member of a stationary phase-induced gene family
b.) Both genes in pair HI
GENE 1 ORF NAME	GENE 1	GENE 1 GO ANNOTATION	GENE 2 ORF NAME	GENE 2	GENE 2 GO ANNOTATION
YPL112C	PEX25	Peripheral peroxisomal membrane peroxin required for the regulation of peroxisome size and maintenance, recruits GTPase Rho1p to peroxisomes, induced by oleate, interacts with homologous protein Pex27p	YOR193W	PEX27	Peripheral peroxisomal membrane protein involved in controlling peroxisome size and number, interacts with homologous protein Pex25p
YJL083W	TAX4	EH domain-containing protein involved in regulating phosphatidylinositol 4,5-bisphosphate levels and autophagy	YKR019C	IRS4	EH domain-containing protein involved in regulating phosphatidylinositol 4,5-bisphosphate levels and autophagy
YGR188C	BUB1	Protein kinase that forms a complex with Mad1p and Bub3p that is crucial in the checkpoint mechanism required to prevent cell cycle progression into anaphase in the presence of spindle damage, associates with centromere DNA via Skp1p	YJL013C	MAD3	Subunit of the spindle-assembly checkpoint complex, which delays anaphase onset in cells with defects in mitotic spindle assembly
YGL133W	ITC1	Component of the ATP-dependent Isw2p-Itc1p chromatin remodeling complex, required for repression of a-specific genes, repression of early meiotic genes during mitotic growth, and repression of INO1	YPL216W	YPL216W	Putative protein of unknown function
YCR052W	RSC6	Component of the RSC chromatin remodeling complex	YNR023W	SNF12	73 kDa subunit of the SWI/SNF chromatin remodeling complex involved in transcriptional regulation
YDR458C	HEH2	Inner nuclear membrane (INM) protein	YML034W	SRC1	Inner nuclear membrane protein that functions in regulation of subtelomeric genes and is linked to TREX (transcription export) factors
YLL051C	FRE6	Putative ferric reductase with similarity to Fre2p	YKL220C	FRE2	Ferric reductase and cupric reductase, reduces siderophore-bound iron and oxidized copper prior to uptake by transporters
YBL091C-A	SCS22	Protein involved in regulation of phospholipid metabolism	YER120W	SCS2	Integral ER membrane protein that regulates phospholipid metabolism via an interaction with the FFAT motif of Opi1p, also involved in telomeric silencing, disruption causes inositol auxotrophy above 34 degrees C, VAP homolog
YDR069C	DOA4	Ubiquitin isopeptidase, required for recycling ubiquitin from proteasome-bound ubiquitinated intermediates, acts at the late endosome/prevacuolar compartment to recover ubiquitin from ubiquitinated membrane proteins en route to the vacuole	YER144C	UBP5	Putative ubiquitin-specific protease, closest paralog of Doa4p but has no functional overlap
YOR233W	KIN4	Serine/threonine protein kinase that inhibits the mitotic exit network (MEN) when the spindle position checkpoint is activated	YPL141C	FRK1	Putative protein kinase
YBL067C	UBP13	Putative ubiquitin carboxyl-terminal hydrolase, ubiquitin-specific protease that cleaves ubiquitin-protein fusions	YER098W	UBP9	Ubiquitin carboxyl-terminal hydrolase, ubiquitin-specific protease that cleaves ubiquitin-protein fusions
YGR004W	PEX31	Peroxisomal integral membrane protein, involved in negative regulation of peroxisome size	YLR324W	PEX30	Peroxisomal integral membrane protein, involved in negative regulation of peroxisome number
YBR140C	IRA1	GTPase-activating protein that negatively regulates RAS by converting it from the GTP- to the GDP-bound inactive form, required for reducing cAMP levels under nutrient limiting conditions, mediates membrane association of adenylate cyclase	YOL081W	IRA2	GTPase-activating protein that negatively regulates RAS by converting it from the GTP- to the GDP-bound inactive form, required for reducing cAMP levels under nutrient limiting conditions, has similarity to Ira1p and human neurofibromin
YKL072W	STB6	Protein that binds Sin3p in a two-hybrid assay	YMR053C	STB2	Protein that interacts with Sin3p in a two-hybrid assay and is part of a large protein complex with Sin3p and Stb1p
YIL114C	POR2	Putative mitochondrial porin (voltage-dependent anion channel), related to Por1p but not required for mitochondrial membrane permeability or mitochondrial osmotic stability	YNL055C	POR1	Mitochondrial porin (voltage-dependent anion channel), outer membrane protein required for the maintenance of mitochondrial osmotic stability and mitochondrial membrane permeability
YER059W	PCL6	Pho85p cyclin of the Pho80p subfamily	YIL050W	PCL7	Pho85p cyclin of the Pho80p subfamily, forms a functional kinase complex with Pho85p which phosphorylates Mmr1p and is regulated by Pho81p
YBR078W	ECM33	GPI-anchored protein of unknown function, has a possible role in apical bud growth	YDR055W	PST1	Cell wall protein that contains a putative GPI-attachment site
YGR279C	SCW4	Cell wall protein with similarity to glucanases	YMR305C	SCW10	Cell wall protein with similarity to glucanases
YFR024C-A	LSB3	Protein containing a C-terminal SH3 domain	YHR016C	YSC84	Actin-binding protein involved in bundling of actin filaments and endocytosis of actin cortical patches
YHR135C	YCK1	Palmitoylated plasma membrane-bound casein kinase I isoform	YNL154C	YCK2	Palmitoylated plasma membrane-bound casein kinase I isoform
YJR066W	TOR1	PIK-related protein kinase and rapamycin target	YKL203C	TOR2	PIK-related protein kinase and rapamycin target
YBR104W	YMC2	Mitochondrial protein, putative inner membrane transporter with a role in oleate metabolism and glutamate biosynthesis	YPR058W	YMC1	Mitochondrial protein, putative inner membrane transporter with a role in oleate metabolism and glutamate biosynthesis
YOR153W	PDR5	Plasma membrane ATP-binding cassette (ABC) transporter, multidrug transporter actively regulated by Pdr1p	YDR406W	PDR15	Plasma membrane ATP binding cassette (ABC) transporter, multidrug transporter and general stress response factor implicated in cellular detoxification
YMR183C	SSO2	Plasma membrane t-SNARE involved in fusion of secretory vesicles at the plasma membrane	YPL232W	SSO1	Plasma membrane t-SNARE involved in fusion of secretory vesicles at the plasma membrane and in vesicle fusion during sporulation
YLR028C	ADE16	Enzyme of 'de novo' purine biosynthesis containing both 5-aminoimidazole-4-carboxamide ribonucleotide transformylase and inosine monophosphate cyclohydrolase activities, isozyme of Ade17p	YMR120C	ADE17	Enzyme of 'de novo' purine biosynthesis containing both 5-aminoimidazole-4-carboxamide ribonucleotide transformylase and inosine monophosphate cyclohydrolase activities, isozyme of Ade16p
YDR453C	TSA2	Stress inducible cytoplasmic thioredoxin peroxidase	YML028W	TSA1	Thioredoxin peroxidase, acts as both a ribosome-associated and free cytoplasmic antioxidant
YGR032W	GSC2	Catalytic subunit of 1,3-beta-glucan synthase, involved in formation of the inner layer of the spore wall	YLR342W	FKS1	Catalytic subunit of 1,3-beta-D-glucan synthase, functionally redundant with alternate catalytic subunit Gsc2p
YLR293C	GSP1	Ran GTPase, GTP binding protein (mammalian Ranp homolog) involved in the maintenance of nuclear organization, RNA processing and transport	YOR185C	GSP2	GTP binding protein (mammalian Ranp homolog) involved in the maintenance of nuclear organization, RNA processing and transport
YDR134C	YDR134C	Hypothetical protein	YLR110C	CCW12	Cell wall mannoprotein, mutants are defective in mating and agglutination, expression is downregulated by alpha-factor
