# Supplementary material for: Haploinsufficiency and the sex chromosomes from yeasts to humans
Source: BMC Biol. 2011 Feb 28;9:15. doi: 10.1186/1741-7007-9-15 (PMC3058074; doi:10.1186/1741-7007-9-15)
Supplement: Additional file 2 — Supplementary Table 2. Table of the 563 human genes predicted, on the basis of the yeast orthologue phenotype, to be haploinsufficient. Genes are listed along with their gene ontology functional annotation, and that of the yeast orthologue. [file 1741-7007-9-15-S2.XLSX]

## Sheet: Supp_Table2.txt
Supplementary Table 2: Human candidate haploinsufficient genes and their haploinsufficient yeast orthologs
YEAST ORF NAME	YEAST GENE NAME	YEAST GENE GO ANNOTATION	HUMAN GENE NAME	HUMAN GENE GO ANNOTATION
YOL075C	YOL075C	Putative ABC transporter	ABCA1	ATP-binding cassette sub-family A member 1
YOR153W	PDR5	Plasma membrane ATP-binding cassette (ABC) transporter, multidrug transporter actively regulated by Pdr1p	ABCA3	ATP-binding cassette sub-family A member 3
YNR070W	PDR18	Putative transporter of the ATP-binding cassette (ABC) family, implicated in pleiotropic drug resistance	ABCA8	ATP-binding cassette sub-family A member 8
YDR406W	PDR15	Plasma membrane ATP binding cassette (ABC) transporter, multidrug transporter and general stress response factor implicated in cellular detoxification	ABCA9	ATP-binding cassette sub-family A member 9
YMR301C	ATM1	Mitochondrial inner membrane ATP-binding cassette (ABC) transporter, exports mitochondrially synthesized precursors of iron-sulfur (Fe/S) clusters to the cytosol	ABCB7	ATP-binding cassette sub-family B member 7, mitochondrial
YDR135C	YCF1	Vacuolar glutathione S-conjugate transporter of the ATP-binding cassette family, has a role in detoxifying metals such as cadmium, mercury, and arsenite	ABCC1	Multidrug resistance-associated protein 1
YMR210W	YMR210W	Putative acyltransferase with similarity to Eeb1p and Eht1p, has a minor role in medium-chain fatty acid ethyl ester biosynthesis	ABHD1	Abhydrolase domain-containing protein 1
YPL095C	EEB1	Acyl-coenzymeA:ethanol O-acyltransferase responsible for the major part of medium-chain fatty acid ethyl ester biosynthesis during fermentation	ABHD3	Abhydrolase domain-containing protein 3
YDR125C	ECM18	Protein of unknown function, similar to Rlp24p	ABHD5	1-acylglycerol-3-phosphate O-acyltransferase ABHD5
YIL001W	YIL001W	Putative protein of unknown function	ABTB1	Ankyrin repeat and BTB/POZ domain-containing protein 1
YIR005W	IST3	Component of the U2 snRNP, required for the first catalytic step of splicing and for spliceosomal assembly	AC008073.5
YHR143W-A	RPC10	RNA polymerase subunit ABC10-alpha, found in RNA polymerase complexes I, II, and III	AC025647.3
YJR019C	TES1	Peroxisomal acyl-CoA thioesterase likely to be involved in fatty acid oxidation rather than fatty acid synthesis	ACOT8	Acyl-coenzyme A thioesterase 8
YPR073C	LTP1	Protein phosphotyrosine phosphatase of unknown cellular role	ACP1	Low molecular weight phosphotyrosine protein phosphatase
YAL054C	ACS1	Acetyl-coA synthetase isoform which, along with Acs2p, is the nuclear source of acetyl-coA for histone acetlyation	ACSS1	Acetyl-coenzyme A synthetase 2-like, mitochondrial
YLR153C	ACS2	Acetyl-coA synthetase isoform which, along with Acs1p, is the nuclear source of acetyl-coA for histone acetylation	ACSS2	Acetyl-coenzyme A synthetase, cytoplasmic
YJR065C	ARP3	Essential component of the Arp2/3 complex, which is a highly conserved actin nucleation center required for the motility and integrity of actin patches	ACTR3B	Actin-related protein 3B
YOR141C	ARP8	Nuclear actin-related protein involved in chromatin remodeling, component of chromatin-remodeling enzyme complexes	ACTR8	Actin-related protein 8
YNL141W	AAH1	Adenine deaminase (adenine aminohydrolase), converts adenine to hypoxanthine	ADA	Adenosine deaminase
YLR253W	YLR253W	Putative protein of unknown function	ADCK1	Uncharacterized aarF domain-containing protein kinase 1
YMR009W	ADI1	Acireductone dioxygenease involved in the methionine salvage pathway	ADI1	1,2-dihydroxy-3-keto-5-methylthiopentene dioxygenase
YOL002C	IZH2	Plasma membrane protein involved in zinc homeostasis and osmotin-induced apoptosis	ADIPOR2	Adiponectin receptor protein 2
YLR359W	ADE13	Adenylosuccinate lyase, catalyzes two steps in the 'de novo' purine nucleotide biosynthetic pathway	ADSL	Adenylosuccinate lyase
YDR236C	FMN1	Riboflavin kinase, phosphorylates riboflavin to form riboflavin monophosphate (FMN), which is a necessary cofactor for many enzymes	AL391868.1
YHR037W	PUT2	Delta-1-pyrroline-5-carboxylate dehydrogenase, nuclear-encoded mitochondrial protein involved in utilization of proline as sole nitrogen source	ALDH4A1	Delta-1-pyrroline-5-carboxylate dehydrogenase, mitochondrial
YGR227W	DIE2	Dolichyl-phosphoglucose-dependent alpha-1,2 glucosyltransferase of the ER, functions in the pathway that synthesizes the dolichol-linked oligosaccharide precursor for N-linked protein glycosylation, has a role in regulation of ITR1 and INO1	ALG10B	Putative alpha-1,2-glucosyltransferase ALG10-B
YNR030W	ALG12	Alpha-1,6-mannosyltransferase localized to the ER	ALG12	Dolichyl-P-Man:Man(7)GlcNAc(2)-PP-dolichyl-alpha-1,6-mannosyltransferase
YBL082C	ALG3	Dolichol-P-Man dependent alpha(1-3) mannosyltransferase, involved in the synthesis of dolichol-linked oligosaccharide donor for N-linked glycosylation of proteins	ALG3	Dolichyl-P-Man:Man(5)GlcNAc(2)-PP-dolichyl mannosyltransferase
YOR067C	ALG8	Glucosyl transferase, involved in N-linked glycosylation	ALG8	Probable dolichyl pyrophosphate Glc1Man9GlcNAc2 alpha-1,3-glucosyltransferase
YGL240W	DOC1	Processivity factor required for the ubiquitination activity of the anaphase promoting complex (APC), mediates the activity of the APC by contributing to substrate recognition	ANAPC10	Anaphase-promoting complex subunit 10
YCR051W	YCR051W	Putative protein of unknown function	ANKRD46	Ankyrin repeat domain-containing protein 46
YPR029C	APL4	Gamma-adaptin, large subunit of the clathrin-associated protein (AP-1) complex	AP1G1	AP-1 complex subunit gamma-1
YPL259C	APM1	Mu1-like medium subunit of the clathrin-associated protein complex (AP-1)	AP1M1	AP-1 complex subunit mu-1
YGR261C	APL6	Beta3-like subunit of the yeast AP-3 complex	AP3B1	AP-3 complex subunit beta-1
YPL195W	APL5	Delta adaptin-like subunit of the clathrin associated protein complex (AP-3)	AP3D1	AP-3 complex subunit delta-1
YNL200C	YNL200C	Putative protein of unknown function	APOA1BP	Apolipoprotein A-I-binding protein
YPR192W	AQY1	Spore-specific water channel that mediates the transport of water across cell membranes, developmentally controlled	AQP1	Aquaporin-1
YDL135C	RDI1	Rho GDP dissociation inhibitor involved in the localization and regulation of Cdc42p	ARHGDIA	Rho GDP-dissociation inhibitor 1
YGR271W	SLH1	Putative RNA helicase related to Ski2p, involved in translation inhibition of non-poly(A) mRNAs	ASCC3	Activating signal cointegrator 1 complex subunit 3
YJL115W	ASF1	Nucleosome assembly factor, involved in chromatin assembly and disassembly, anti-silencing protein that causes derepression of silent loci when overexpressed	ASF1B	Histone chaperone ASF1B
YOL058W	ARG1	Arginosuccinate synthetase, catalyzes the formation of L-argininosuccinate from citrulline and L-aspartate in the arginine biosynthesis pathway	ASS1	Argininosuccinate synthase
YGR028W	MSP1	Mitochondrial protein involved in sorting of proteins in the mitochondria	ATAD1	ATPase family AAA domain-containing protein 1
YPL149W	ATG5	Conserved protein involved in autophagy and the Cvt pathway	ATG5	Autophagy protein 5
YDL149W	ATG9	Transmembrane protein involved in forming Cvt and autophagic vesicles	ATG9A	Autophagy-related protein 9A
YMR120C	ADE17	Enzyme of 'de novo' purine biosynthesis containing both 5-aminoimidazole-4-carboxamide ribonucleotide transformylase and inosine monophosphate cyclohydrolase activities, isozyme of Ade16p	ATIC	Bifunctional purine biosynthesis protein PURH
YER166W	DNF1	Aminophospholipid translocase (flippase) that localizes primarily to the plasma membrane	ATP10B	Probable phospholipid-transporting ATPase VB
YOR291W	YPK9	Vacuolar protein with a possible role in sequestering heavy metals	ATP13A3	Probable cation-transporting ATPase 13A3
YJR121W	ATP2	Beta subunit of the F1 sector of mitochondrial F1F0 ATP synthase, which is a large, evolutionarily conserved enzyme complex required for ATP synthesis	ATP5B	ATP synthase subunit beta, mitochondrial
YDL004W	ATP16	Delta subunit of the central stalk of mitochondrial F1F0 ATP synthase, which is a large, evolutionarily conserved enzyme complex required for ATP synthesis	ATP5D	ATP synthase subunit delta, mitochondrial
YLR447C	VMA6	Subunit d of the five-subunit V0 integral membrane domain of vacuolar H+-ATPase (V-ATPase), an electrogenic proton pump found in the endomembrane system	ATP6V0D1	V-type proton ATPase subunit d 1
YEL051W	VMA8	Subunit D of the eight-subunit V1 peripheral membrane domain of the vacuolar H+-ATPase (V-ATPase), an electrogenic proton pump found throughout the endomembrane system	ATP6V1D	V-type proton ATPase subunit D
YGR020C	VMA7	Subunit F of the eight-subunit V1 peripheral membrane domain of vacuolar H+-ATPase (V-ATPase), an electrogenic proton pump found throughout the endomembrane system	ATP6V1F	V-type proton ATPase subunit F
YPR036W	VMA13	Subunit H of the eight-subunit V1 peripheral membrane domain of the vacuolar H+-ATPase (V-ATPase), an electrogenic proton pump found throughout the endomembrane system	ATP6V1H	V-type proton ATPase subunit H
YGR178C	PBP1	Component of glucose deprivation induced stress granules, involved in P-body-dependent granule assembly	ATXN2L	Ataxin-2-like protein
YPL216W	YPL216W	Putative protein of unknown function	BAZ1A	Bromodomain adjacent to zinc finger domain protein 1A
YGL133W	ITC1	Component of the ATP-dependent Isw2p-Itc1p chromatin remodeling complex, required for repression of a-specific genes, repression of early meiotic genes during mitotic growth, and repression of INO1	BAZ1B	Tyrosine-protein kinase BAZ1B
YDL072C	YET3	Protein of unknown function	BCAP31	B-cell receptor-associated protein 31
YPL120W	VPS30	Subunit of phosphatidylinositol (PtdIns) 3-kinase complexes I and II	BECN1	Beclin-1
YPL273W	SAM4	S-adenosylmethionine-homocysteine methyltransferase, functions along with Mht1p in the conversion of S-adenosylmethionine (AdoMet) to methionine to control the methionine/AdoMet ratio	BHMT2	Betaine--homocysteine S-methyltransferase 2
YCR009C	RVS161	Amphiphysin-like lipid raft protein	BIN3	Bridging integrator 3
YLR399C	BDF1	Protein involved in transcription initiation at TATA-containing promoters	BRD3	Bromodomain-containing protein 3
YGR246C	BRF1	TFIIIB B-related factor, one of three subunits of RNA polymerase III transcription initiation factor TFIIIB, binds TFIIIC and TBP and recruits RNA pol III to promoters, amino-terminal half is homologous to TFIIB	BRF1	Transcription factor IIIB 90 kDa subunit
YOL077C	BRX1	Nucleolar protein, constituent of 66S pre-ribosomal particles	BRIX1	Ribosome biogenesis protein BRX1 homolog
YGR243W	FMP43	Putative protein of unknown function	BRP44	Brain protein 44
YGL080W	FMP37	Putative protein of unknown function	BRP44L	Brain protein 44-like protein
YGR188C	BUB1	Protein kinase that forms a complex with Mad1p and Bub3p that is crucial in the checkpoint mechanism required to prevent cell cycle progression into anaphase in the presence of spindle damage, associates with centromere DNA via Skp1p	BUB1	Mitotic checkpoint serine/threonine-protein kinase BUB1
YCR063W	BUD31	Component of the SF3b subcomplex of the U2 snRNP	BUD31	Protein BUD31 homolog
YCR091W	KIN82	Putative serine/threonine protein kinase implicated in the regulation of phospholipid asymmetry through the activation of phospholipid translocases (flippases) Lem3p-Dnf1p/Dnf2p	BX276089.1
YOL032W	OPI10	Protein with a possible role in phospholipid biosynthesis, based on inositol-excreting phenotype of the null mutant and its suppression by exogenous choline	C11orf73	Uncharacterized protein C11orf73
YER156C	YER156C	Putative protein of unknown function	C12orf10	UPF0160 protein MYG1, mitochondrial
YPR058W	YMC1	Mitochondrial protein, putative inner membrane transporter with a role in oleate metabolism and glutamate biosynthesis	C14orf68
YJR122W	IBA57	Mitochondrial matrix protein involved in the incorporation of iron-sulfur clusters into mitochondrial aconitase-type proteins	C1orf69	Putative transferase C1orf69, mitochondrial
YPL196W	OXR1	Protein of unknown function required for normal levels of resistance to oxidative damage, null mutants are sensitive to hydrogen peroxide	C20orf118
YKR074W	AIM29	Putative protein of unknown function	C2orf76
YGR187C	HGH1	Nonessential protein of unknown function	C8orf30A
YKL189W	HYM1	Component of the RAM signaling network that is involved in regulation of Ace2p activity and cellular morphogenesis, interacts with Kic1p and Sog2p, localizes to sites of polarized growth during budding and during the mating response	CAB39	Calcium-binding protein 39
YJL130C	URA2	Bifunctional carbamoylphosphate synthetase (CPSase)-aspartate transcarbamylase (ATCase), catalyzes the first two enzymatic steps in the de novo biosynthesis of pyrimidines	CAD	CAD protein
YBR109C	CMD1	Calmodulin	CALM3
YOL016C	CMK2	Calmodulin-dependent protein kinase	CAMK1	Calcium/calmodulin-dependent protein kinase type 1
YKL007W	CAP1	Alpha subunit of the capping protein (CP) heterodimer (Cap1p and Cap2p) which binds to the barbed ends of actin filaments preventing further polymerization	CAPZA2	F-actin-capping protein subunit alpha-2
YIL034C	CAP2	Beta subunit of the capping protein (CP) heterodimer (Cap1p and Cap2p) which binds to the barbed ends of actin filaments preventing further polymerization	CAPZB	F-actin-capping protein subunit beta
YKL151C	YKL151C	Putative protein of unknown function	CARKD	Carbohydrate kinase domain-containing protein
YLR271W	YLR271W	Putative protein of unknown function	CCDC75	Coiled-coil domain-containing protein 75
YOL125W	TRM13	2'-O-methyltransferase responsible for modification of tRNA at position 4	CCDC76	tRNA guanosine-2'-O-methyltransferase TRM13 homolog
YPR025C	CCL1	Cyclin associated with protein kinase Kin28p, which is the TFIIH-associated carboxy-terminal domain (CTD) kinase involved in transcription initiation at RNA polymerase II promoters	CCNH	Cyclin-H
YIL142W	CCT2	Subunit beta of the cytosolic chaperonin Cct ring complex, related to Tcp1p, required for the assembly of actin and tubulins in vivo	CCT2	T-complex protein 1 subunit beta
YJL014W	CCT3	Subunit of the cytosolic chaperonin Cct ring complex, related to Tcp1p, required for the assembly of actin and tubulins in vivo	CCT3	T-complex protein 1 subunit gamma
YDL143W	CCT4	Subunit of the cytosolic chaperonin Cct ring complex, related to Tcp1p, required for the assembly of actin and tubulins in vivo	CCT4	T-complex protein 1 subunit delta
YJR064W	CCT5	Subunit of the cytosolic chaperonin Cct ring complex, related to Tcp1p, required for the assembly of actin and tubulins in vivo	CCT5	T-complex protein 1 subunit epsilon
YJL111W	CCT7	Subunit of the cytosolic chaperonin Cct ring complex, related to Tcp1p, required for the assembly of actin and tubulins in vivo	CCT7	T-complex protein 1 subunit eta
YMR036C	MIH1	Protein tyrosine phosphatase involved in cell cycle control	CDC25C	M-phase inducer phosphatase 3
YLR418C	CDC73	Component of the Paf1p complex that binds to and modulates the activity of RNA polymerases I and II	CDC73	Parafibromin
YKL139W	CTK1	Catalytic (alpha) subunit of C-terminal domain kinase I (CTDK-I), which phosphorylates both RNA pol II subunit Rpo21p to affect transcription and pre-mRNA 3' end processing, and ribosomal protein Rps2p to increase translational fidelity	CDK9	Cell division protein kinase 9
YKR070W	YKR070W	Putative protein of unknown function	CECR5	Cat eye syndrome critical region protein 5
YKL002W	DID4	Class E Vps protein of the ESCRT-III complex, required for sorting of integral membrane proteins into lumenal vesicles of multivesicular bodies, and for delivery of newly synthesized vacuolar enzymes to the vacuole, involved in endocytosis	CHMP2A	Charged multivesicular body protein 2a
YLR025W	SNF7	One of four subunits of the endosomal sorting complex required for transport III (ESCRT-III)	CHMP4B	Charged multivesicular body protein 4b
YMR078C	CTF18	Subunit of a complex with Ctf8p that shares some subunits with Replication Factor C and is required for sister chromatid cohesion	CHTF18	Chromosome transmission fidelity protein 18 homolog
YDR324C	UTP4	Subunit of U3-containing 90S preribosome and Small Subunit (SSU) processome complexes involved in production of 18S rRNA and assembly of small ribosomal subunit	CIRH1A	Cirhin
YBR135W	CKS1	Cyclin-dependent protein kinase regulatory subunit and adaptor	CKS2	Cyclin-dependent kinases regulatory subunit 2
YLL019C	KNS1	Nonessential putative protein kinase of unknown cellular role	CLK4	Dual specificity protein kinase CLK4
YOR250C	CLP1	Subunit of cleavage factor I (CFI), involved in both the endonucleolyitc cleavage and polyadenylation steps of mRNA 3'-end maturation	CLP1	Polyribonucleotide 5'-hydroxyl-kinase Clp1
YNR052C	POP2	RNase of the DEDD superfamily, subunit of the Ccr4-Not complex that mediates 3' to 5' mRNA deadenylation	CNOT8	CCR4-NOT transcription complex subunit 8
YER157W	COG3	Essential component of the conserved oligomeric Golgi complex (Cog1p through Cog8p), a cytosolic tethering complex that functions in protein trafficking to mediate fusion of transport vesicles to Golgi compartments	COG3	Conserved oligomeric Golgi complex subunit 3
YPR105C	COG4	Essential component of the conserved oligomeric Golgi complex (Cog1p through Cog8p), a cytosolic tethering complex that functions in protein trafficking to mediate fusion of transport vesicles to Golgi compartments	COG4	Conserved oligomeric Golgi complex subunit 4
YIL076W	SEC28	Epsilon-COP subunit of the coatomer	COPE	Coatomer subunit epsilon
YDR204W	COQ4	Protein with a role in ubiquinone (Coenzyme Q) biosynthesis, possibly functioning in stabilization of Coq7p	COQ4	Ubiquinone biosynthesis protein COQ4 homolog, mitochondrial
YOR125C	CAT5	Protein required for ubiquinone (Coenzyme Q) biosynthesis	COQ7	Ubiquinone biosynthesis protein COQ7 homolog
YLR429W	CRN1	Coronin, cortical actin cytoskeletal component that associates with the Arp2p/Arp3p complex to regulate its activity	CORO6
YPL172C	COX10	Heme A:farnesyltransferase, catalyzes the first step in the conversion of protoheme to the heme A prosthetic group required for cytochrome c oxidase activity	COX10	Protoheme IX farnesyltransferase, mitochondrial
YLL009C	COX17	Copper metallochaperone that transfers copper to Sco1p and Cox11p for eventual delivery to cytochrome c oxidase	COX17	Cytochrome c oxidase copper chaperone
YHR051W	COX6	Subunit VI of cytochrome c oxidase, which is the terminal member of the mitochondrial inner membrane electron transport chain	COX5A	Cytochrome c oxidase subunit 5A, mitochondrial
YLR277C	YSH1	Putative endoribonuclease, subunit of the mRNA cleavage and polyadenylation specificity complex	CPSF3	Cleavage and polyadenylation specificity factor subunit 3
YML042W	CAT2	Carnitine acetyl-CoA transferase present in both mitochondria and peroxisomes, transfers activated acetyl groups to carnitine to form acetylcarnitine which can be shuttled across membranes	CRAT	Carnitine O-acetyltransferase
YJL095W	BCK1	Mitogen-activated protein (MAP) kinase kinase kinase acting in the protein kinase C signaling pathway, which controls cell integrity	CRKRS
YHR135C	YCK1	Palmitoylated plasma membrane-bound casein kinase I isoform	CSNK1G2	Casein kinase I isoform gamma-2
YNL154C	YCK2	Palmitoylated plasma membrane-bound casein kinase I isoform	CSNK1G3	Casein kinase I isoform gamma-3
YMR277W	FCP1	Carboxy-terminal domain (CTD) phosphatase, essential for dephosphorylation of the repeated C-terminal domain of the RNA polymerase II large subunit (Rpo21p)	CTDP1	RNA polymerase II subunit A C-terminal domain phosphatase
YJR103W	URA8	Minor CTP synthase isozyme (see also URA7), catalyzes the ATP-dependent transfer of the amide nitrogen from glutamine to UTP, forming CTP, the final step in de novo biosynthesis of pyrimidines	CTPS2	CTP synthase 2
YPL154C	PEP4	Vacuolar aspartyl protease (proteinase A), required for the posttranslational precursor maturation of vacuolar proteinases	CTSD	Cathepsin D
YCR017C	CWH43	Putative sensor/transporter protein involved in cell wall biogenesis	CWH43	PGAP2-interacting protein
YML125C	PGA3	Putative cytochrome b5 reductase, localized to the plasma membrane	CYB5R1	NADH-cytochrome b5 reductase 1
YJR048W	CYC1	Cytochrome c, isoform 1	CYCS	Cytochrome c
YPL104W	MSD1	Mitochondrial aspartyl-tRNA synthetase, required for acylation of aspartyl-tRNA	DARS2	Aspartyl-tRNA synthetase, mitochondrial
YDR196C	CAB5	Probable dephospho-CoA kinase (DPCK) that catalyzes the last step in coenzyme A biosynthesis	DCAKD	Dephospho-CoA kinase domain-containing protein
YMR137C	PSO2	Nuclease required for a post-incision step in the repair of DNA single and double-strand breaks that result from interstrand crosslinks produced by a variety of mono- and bi-functional psoralen derivatives	DCLRE1B	5' exonuclease Apollo
YNL118C	DCP2	Catalytic subunit of the Dcp1p-Dcp2p decapping enzyme complex, which removes the 5' cap structure from mRNAs prior to their degradation	DCP2	mRNA-decapping enzyme 2
YOR173W	DCS2	Non-essential, stress induced regulatory protein containing a HIT (histidine triad) motif	DCPS	Scavenger mRNA-decapping enzyme DcpS
YMR290C	HAS1	ATP-dependent RNA helicase	DDX18	ATP-dependent RNA helicase DDX18
YOR046C	DBP5	Cytoplasmic ATP-dependent RNA helicase of the DEAD-box family involved in mRNA export from the nucleus	DDX19A	ATP-dependent RNA helicase DDX19A
YLL008W	DRS1	Nucleolar DEAD-box protein required for ribosome assembly and function, including synthesis of 60S ribosomal subunits	DDX27	Probable ATP-dependent RNA helicase DDX27
YKR024C	DBP7	Putative ATP-dependent RNA helicase of the DEAD-box family involved in ribosomal biogenesis	DDX31	Probable ATP-dependent RNA helicase DDX31
YPL119C	DBP1	Putative ATP-dependent RNA helicase of the DEAD-box protein family	DDX3X	ATP-dependent RNA helicase DDX3X
YHR065C	RRP3	Protein involved in rRNA processing	DDX47	Probable ATP-dependent RNA helicase DDX47
YNR038W	DBP6	Essential protein involved in ribosome biogenesis	DDX51	ATP-dependent RNA helicase DDX51
YGL171W	ROK1	ATP-dependent RNA helicase of the DEAD box family	DDX52	Probable ATP-dependent RNA helicase DDX52
YLR276C	DBP9	ATP-dependent RNA helicase of the DEAD-box family involved in biogenesis of the 60S ribosomal subunit	DDX56	Probable ATP-dependent RNA helicase DDX56
YDL160C	DHH1	Cytoplasmic DExD/H-box helicase, stimulates mRNA decapping, coordinates distinct steps in mRNA function and decay, interacts with both the decapping and deadenylase complexes, may have a role in mRNA export and translation	DDX6	Probable ATP-dependent RNA helicase DDX6
YDR411C	DFM1	ER localized derlin-like family member involved in ER stress and homeostasis	DERL2	Derlin-2
YBR002C	RER2	Cis-prenyltransferase involved in dolichol synthesis	DHDDS	Dehydrodolichyl diphosphate synthase
YKR086W	PRP16	RNA helicase in the DEAH-box family involved in the second catalytic step of splicing, exhibits ATP-dependent RNA unwinding activity	DHX38	Pre-mRNA-splicing factor ATP-dependent RNA helicase PRP16
YNL271C	BNI1	Formin, nucleates the formation of linear actin filaments, involved in cell processes such as budding and mitotic spindle orientation which require the formation of polarized actin cables, functionally redundant with BNR1	DIAPH3	Protein diaphanous homolog 3
YJR070C	LIA1	Deoxyhypusine hydroxylase, a HEAT-repeat containing metalloenzyme that catalyzes hypusine formation	DOHH	Deoxyhypusine hydroxylase
YKL191W	DPH2	Protein required, along with Dph1p, Kti11p, Jjj3p, and Dph5p, for synthesis of diphthamide, which is a modified histidine residue of translation elongation factor 2 (Eft1p or Eft2p)	DPH2	Diphthamide biosynthesis protein 2
YGR173W	RBG2	Protein with similarity to mammalian developmentally regulated GTP-binding protein	DRG2	Developmentally-regulated GTP-binding protein 2
YNR015W	SMM1	Dihydrouridine synthase, member of a family of dihydrouridine synthases including Dus1p, Smm1p, Dus3p, and Dus4p	DUS2L	tRNA-dihydrouridine synthase 2-like
YLR401C	DUS3	Dihydrouridine synthase, member of a widespread family of conserved proteins including Smm1p, Dus1p, and Dus4p	DUS3L	tRNA-dihydrouridine synthase 3-like
YKR054C	DYN1	Cytoplasmic heavy chain dynein, microtubule motor protein, required for anaphase spindle elongation	DYNC1H1	Cytoplasmic dynein 1 heavy chain 1
YKR026C	GCN3	Alpha subunit of the translation initiation factor eIF2B, the guanine-nucleotide exchange factor for eIF2	EIF2B1	Translation initiation factor eIF-2B subunit alpha
YDR429C	TIF35	eIF3g subunit of the core complex of translation initiation factor 3 (eIF3), which is essential for translation	EIF3G	Eukaryotic translation initiation factor 3 subunit G
YMR146C	TIF34	eIF3i subunit of the core complex of translation initiation factor 3 (eIF3), which is essential for translation	EIF3I	Eukaryotic translation initiation factor 3 subunit I
YMR309C	NIP1	eIF3c subunit of the eukaryotic translation initiation factor 3 (eIF3), involved in the assembly of preinitiation complex and start codon selection	EIF3S8
YDR021W	FAL1	Nucleolar protein required for maturation of 18S rRNA, member of the eIF4A subfamily of DEAD-box ATP-dependent RNA helicases	EIF4A3	Eukaryotic initiation factor 4A-III
YPR016C	TIF6	Constituent of 66S pre-ribosomal particles, has similarity to human translation initiation factor 6 (eIF6)	EIF6	Eukaryotic translation initiation factor 6
YKR079C	TRZ1	tRNA 3'-end processing endonuclease tRNase Z	ELAC2	Zinc phosphodiesterase ELAC protein 2
YKL160W	ELF1	Transcription elongation factor that contains a conserved zinc finger domain	ELOF1	Transcription elongation factor 1 homolog
YCR034W	FEN1	Fatty acid elongase, involved in sphingolipid biosynthesis	ELOVL2	Elongation of very long chain fatty acids protein 2
YGR200C	ELP2	Subunit of Elongator complex, which is required for modification of wobble nucleosides in tRNA	ELP2	Elongator complex protein 2
YEL038W	UTR4	Protein with sequence similarity to 2,3-diketo-5-methylthiopentyl-1-phosphate enolase-phosphatases, involved in methionine salvage	ENOPH1	Enolase-phosphatase E1
YCR026C	NPP1	Nucleotide pyrophosphatase/phosphodiesterase family member	ENPP5	Ectonucleotide pyrophosphatase/phosphodiesterase family member 5
YNL183C	NPR1	Protein kinase that stabilizes several plasma membrane amino acid transporters by antagonizing their ubiquitin-mediated degradation	EPHB3	Ephrin type-B receptor 3
YBL047C	EDE1	Key endocytic protein involved in a network of interactions with other endocytic proteins, binds membranes in a ubiquitin-dependent manner, may also bind ubiquitinated membrane-associated proteins	EPS15L1	Epidermal growth factor receptor substrate 15-like 1
YER171W	RAD3	5' to 3' DNA helicase, involved in nucleotide excision repair and transcription	ERCC2	TFIIH basal transcription factor complex helicase XPD subunit
YGR258C	RAD2	Single-stranded DNA endonuclease, cleaves single-stranded DNA during nucleotide excision repair to excise damaged DNA	ERCC5	DNA repair protein complementing XP-G cells
YJR035W	RAD26	Protein involved in transcription-coupled nucleotide excision repair of UV-induced DNA lesions	ERCC6	DNA excision repair protein ERCC-6
YJL068C	YJL068C	Non-essential intracellular esterase that can function as an S-formylglutathione hydrolase	ESD	S-formylglutathione hydrolase
YBR143C	SUP45	Polypeptide release factor (eRF1) in translation termination	ETF1	Eukaryotic peptide chain release factor subunit 1
YDR166C	SEC5	Essential 107kDa subunit of the exocyst complex (Sec3p, Sec5p, Sec6p, Sec8p, Sec10p, Sec15p, Exo70p, and Exo84p), which has the essential function of mediating polarized targeting of secretory vesicles to active sites of exocytosis	EXOC2	Exocyst complex component 2
YOR001W	RRP6	Nuclear exosome exonuclease component	EXOSC10	Exosome component 10
YHR069C	RRP4	Exosome non-catalytic core component	EXOSC2	Exosome complex exonuclease RRP4
YGR195W	SKI6	Exosome non-catalytic core component	EXOSC4	Exosome complex exonuclease RRP41
YGR095C	RRP46	Exosome non-catalytic core component	EXOSC5	Exosome complex exonuclease RRP46
YDR242W	AMD2	Putative amidase	FAAH	Fatty-acid amide hydrolase 1
YDR084C	TVP23	Integral membrane protein localized to late Golgi vesicles along with the v-SNARE Tlg2p	FAM18B	Protein FAM18B
YJR129C	YJR129C	Putative protein of unknown function	FAM86B2
YPR047W	MSF1	Mitochondrial phenylalanyl-tRNA synthetase, active as a monomer, unlike the cytoplasmic subunit which is active as a dimer complexed to a beta subunit dimer	FARS2	Phenylalanyl-tRNA synthetase, mitochondrial
YJR126C	VPS70	Protein of unknown function involved in vacuolar protein sorting	FOLH1	Glutamate carboxypeptidase 2
YNL068C	FKH2	Forkhead family transcription factor with a major role in the expression of G2/M phase genes	FOXC1	Forkhead box protein C1
YPR104C	FHL1	Regulator of ribosomal protein transcription	FOXK2	Forkhead box protein K2
YIL129C	TAO3	Component of the RAM signaling network that is involved in regulation of Ace2p activity and cellular morphogenesis, interacts with protein kinase Cbk1p and also with Kic1p	FRY	Protein furry homolog
YCL054W	SPB1	AdoMet-dependent methyltransferase involved in rRNA processing and 60S ribosomal subunit maturation	FTSJ3	Putative rRNA methyltransferase 3
YNL241C	ZWF1	Glucose-6-phosphate dehydrogenase (G6PD), catalyzes the first step of the pentose phosphate pathway	G6PD	Glucose-6-phosphate 1-dehydrogenase
YBL078C	ATG8	Component of autophagosomes and Cvt vesicles	GABARAPL1	Gamma-aminobutyric acid receptor-associated protein-like 1
YGR192C	TDH3	Glyceraldehyde-3-phosphate dehydrogenase, isozyme 3, involved in glycolysis and gluconeogenesis	GAPDH	Glyceraldehyde-3-phosphate dehydrogenase
YBR121C	GRS1	Cytoplasmic and mitochondrial glycyl-tRNA synthase that ligates glycine to the cognate anticodon bearing tRNA	GARS	Glycyl-tRNA synthetase
YFL047W	RGD2	GTPase-activating protein (RhoGAP) for Cdc42p and Rho5p	GAS7	Growth arrest-specific protein 7
YFR053C	HXK1	Hexokinase isoenzyme 1, a cytosolic protein that catalyzes phosphorylation of glucose during glucose metabolism	GCK	Glucokinase
YER136W	GDI1	GDP dissociation inhibitor, regulates vesicle traffic in secretory pathways by regulating the dissociation of GDP from the Sec4/Ypt/rab family of GTP binding proteins	GDI2	Rab GDP dissociation inhibitor beta
YJL102W	MEF2	Mitochondrial elongation factor involved in translational elongation	GFM2	Ribosome-releasing factor 2, mitochondrial
YJL072C	PSF2	Subunit of the GINS complex (Sld5p, Psf1p, Psf2p, Psf3p), which is localized to DNA replication origins and implicated in assembly of the DNA replication machinery	GINS2	DNA replication complex GINS protein PSF2
YOL146W	PSF3	Subunit of the GINS complex (Sld5p, Psf1p, Psf2p, Psf3p), which is localized to DNA replication origins and implicated in assembly of the DNA replication machinery	GINS3	DNA replication complex GINS protein PSF3
YDR513W	GRX2	Cytoplasmic glutaredoxin, thioltransferase, glutathione-dependent disulfide oxidoreductase involved in maintaining redox state of target proteins, also exhibits glutathione peroxidase activity, expression induced in response to stress	GLRX2	Glutaredoxin-2, mitochondrial
YPL146C	NOP53	Nucleolar protein	GLTSCR2	Glioma tumor suppressor candidate region gene 2 protein
YPR035W	GLN1	Glutamine synthetase (GS), synthesizes glutamine from glutamate and ammonia	GLUL	Glutamine synthetase
YHR005C	GPA1	GTP-binding alpha subunit of the heterotrimeric G protein that couples to pheromone receptors	GNAI3	Guanine nucleotide-binding protein G(k) subunit alpha
YHL031C	GOS1	v-SNARE protein involved in Golgi transport, homolog of the mammalian protein GOS-28/GS28	GOSR1	Golgi SNAP receptor complex member 1
YLR243W	YLR243W	Putative protein of unknown function	GPN3	GPN-loop GTPase 3
YLR089C	ALT1	Alanine transaminase (glutamic pyruvic transaminase)	GPT	Alanine aminotransferase 1
YDL079C	MRK1	Glycogen synthase kinase 3 (GSK-3) homolog	GSK3B	Glycogen synthase kinase-3 beta
YDR172W	SUP35	Translation termination factor eRF3	GSPT1	Eukaryotic peptide chain release factor GTP-binding subunit ERF3A
YPR086W	SUA7	Transcription factor TFIIB, a general transcription factor required for transcription initiation and start site selection by RNA polymerase II	GTF2B	Transcription initiation factor IIB
YPR056W	TFB4	Subunit of TFIIH complex, involved in transcription initiation, similar to 34 kDa subunit of human TFIIH	GTF2H3	General transcription factor IIH subunit 3
YPL093W	NOG1	Putative GTPase that associates with free 60S ribosomal subunits in the nucleolus and is required for 60S ribosomal subunit biogenesis	GTPBP4	Nucleolar GTP-binding protein 1
YOL012C	HTZ1	Histone variant H2AZ, exchanged for histone H2A in nucleosomes by the SWR1 complex	H2AFV	Histone H2A.V
YNL031C	HHT2	Histone H3, core histone protein required for chromatin assembly, part of heterochromatin-mediated telomeric and HM silencing	H3F3A	Histone H3.3
YJL080C	SCP160	Essential RNA-binding G protein effector of mating response pathway, mainly associated with nuclear envelope and ER, interacts in mRNA-dependent manner with translating ribosomes via multiple KH domains, similar to vertebrate vigilins	HDLBP	Vigilin
YGL084C	GUP1	Plasma membrane protein involved in remodeling GPI anchors	HHAT	Protein-cysteine N-palmitoyltransferase HHAT
YLR410W	VIP1	Inositol hexakisphosphate (IP6) and inositol heptakisphosphate (IP7) kinase	HISPPD2A
YBL003C	HTA2	Histone H2A, core histone protein required for chromatin assembly and chromosome function	HIST2H2AA4
YNL030W	HHF2	Histone H4, core histone protein required for chromatin assembly and chromosome function	HIST2H4B
YKL100C	YKL100C	Putative protein of unknown function with similarity to a human minor histocompatibility antigen and signal peptide peptidases	HM13	Minor histocompatibility antigen H13
YML126C	ERG13	3-hydroxy-3-methylglutaryl-CoA (HMG-CoA) synthase, catalyzes the formation of HMG-CoA from acetyl-CoA and acetoacetyl-CoA	HMGCS1	Hydroxymethylglutaryl-CoA synthase, cytoplasmic
YLR205C	HMX1	ER localized, heme-binding peroxidase involved in the degradation of heme	HMOX1	Heme oxygenase 1
YKR009C	FOX2	Multifunctional enzyme of the peroxisomal fatty acid beta-oxidation pathway	HSD17B4	Peroxisomal multifunctional enzyme type 2
YOR140W	SFL1	Transcriptional repressor and activator	HSFY1	Heat shock transcription factor, Y-linked
YPL106C	SSE1	ATPase that is a component of the heat shock protein Hsp90 chaperone complex	HSPA4L	Heat shock 70 kDa protein 4L
YAL005C	SSA1	ATPase involved in protein folding and nuclear localization signal (NLS)-directed nuclear transport	HSPA8	Heat shock cognate 71 kDa protein
YLR259C	HSP60	Tetradecameric mitochondrial chaperonin required for ATP-dependent folding of precursor polypeptides and complex assembly	HSPD1	60 kDa heat shock protein, mitochondrial
YNL037C	IDH1	Subunit of mitochondrial NAD(+)-dependent isocitrate dehydrogenase, which catalyzes the oxidation of isocitrate to alpha-ketoglutarate in the TCA cycle	IDH3G	Isocitrate dehydrogenase [NAD] subunit gamma, mitochondrial
YPL117C	IDI1	Isopentenyl diphosphate:dimethylallyl diphosphate isomerase (IPP isomerase), catalyzes an essential activation step in the isoprenoid biosynthetic pathway	IDI1	Isopentenyl-diphosphate Delta-isomerase 1
YMR035W	IMP2	Catalytic subunit of the mitochondrial inner membrane peptidase complex, required for maturation of mitochondrial proteins of the intermembrane space	IMMP2L	Mitochondrial inner membrane protease subunit 2
YCR059C	YIH1	Protein that inhibits activation of Gcn2p, an eIF2 alpha subunit protein kinase, by competing for Gcn1p binding, thus impacting gene expression in response to starvation	IMPACT	Protein IMPACT
YLR432W	IMD3	Inosine monophosphate dehydrogenase, catalyzes the first step of GMP biosynthesis, member of a four-gene family in S. cerevisiae, constitutively expressed	IMPDH2	Inosine-5'-monophosphate dehydrogenase 2
YNL097C	PHO23	Probable component of the Rpd3 histone deacetylase complex, involved in transcriptional regulation of PHO5	ING3	Inhibitor of growth protein 3
YGL150C	INO80	ATPase, subunit of a complex containing actin and several actin-related proteins that has chromatin remodeling activity and 3' to 5' DNA helicase activity in vitro	INO80	Putative DNA helicase INO80 complex homolog 1
YDR017C	KCS1	Inositol hexakisphosphate (IP6) and inositol heptakisphosphate (IP7) kinase	IP6K1	Inositol hexakisphosphate kinase 1
YEL009C	GCN4	Basic leucine zipper (bZIP) transcriptional activator of amino acid biosynthetic genes in response to amino acid starvation	JUNB	Transcription factor jun-B
YOR244W	ESA1	Catalytic subunit of the histone acetyltransferase complex (NuA4) that acetylates four conserved internal lysines of histone H4 N-terminal tail	KAT5	Histone acetyltransferase KAT5
YML097C	VPS9	A guanine nucleotide exchange factor involved in vesicle-mediated vacuolar protein transport	KCTD7	BTB/POZ domain-containing protein KCTD7
YBR112C	CYC8	General transcriptional co-repressor, acts together with Tup1p	KDM6A	Lysine-specific demethylase 6A
YDR496C	PUF6	Pumilio-homology domain protein that binds the 3' UTR of ASH1 mRNA and represses its translation, resulting in proper asymmetric localization of ASH1 mRNA	KIAA0020	Pumilio domain-containing protein KIAA0020
YMR012W	CLU1	eIF3 component of unknown function	KIAA0664	Protein KIAA0664
YKL047W	YKL047W	Putative protein of unknown function, predicted to be palmitoylated	KIAA1147
YBL063W	KIP1	Kinesin-related motor protein required for mitotic spindle assembly, chromosome segregation, and 2 micron plasmid partitioning	KIF11	Kinesin-like protein KIF11
YEL061C	CIN8	Kinesin motor protein involved in mitotic spindle assembly and chromosome segregation	KIF3A	Kinesin-like protein KIF3A
YPR013C	YPR013C	Putative zinc finger protein	KLF17	Krueppel-like factor 17
YDR110W	FOB1	Nucleolar protein that binds the rDNA replication fork barrier (RFB) site	KRBA2	KRAB-A domain-containing protein 2
YCL037C	SRO9	Cytoplasmic RNA-binding protein that associates with translating ribosomes	LARP1	La-related protein 1
YHL003C	LAG1	Ceramide synthase component, involved in synthesis of ceramide from C26(acyl)-coenzyme A and dihydrosphingosine or phytosphingosine, functionally equivalent to Lac1p	LASS4	LAG1 longevity assurance homolog 4
YOR123C	LEO1	Component of the Paf1 complex, which associates with RNA polymerase II and is involved in histone methylation	LEO1	RNA polymerase-associated protein LEO1
YOL027C	MDM38	Mitochondrial inner membrane protein, involved in membrane integration of a subset of mitochondrial proteins	LETM1	LETM1 and EF-hand domain-containing protein 1, mitochondrial
YDL164C	CDC9	DNA ligase found in the nucleus and mitochondria, an essential enzyme that joins Okazaki fragments during DNA replication	LIG1	DNA ligase 1
YKL140W	TGL1	Steryl ester hydrolase, one of three gene products (Yeh1p, Yeh2p, Tgl1p) responsible for steryl ester hydrolase activity and involved in sterol homeostasis	LIPF	Gastric triacylglycerol lipase
YBL026W	LSM2	Lsm (Like Sm) protein	LSM2	U6 snRNA-associated Sm-like protein LSm2
YLR438C-A	LSM3	Lsm (Like Sm) protein	LSM3	U6 snRNA-associated Sm-like protein LSm3
YER112W	LSM4	Lsm (Like Sm) protein	LSM4	U6 snRNA-associated Sm-like protein LSm4
YJL030W	MAD2	Component of the spindle-assembly checkpoint complex, which delays the onset of anaphase in cells with defects in mitotic spindle assembly	MAD2L1	Mitotic spindle assembly checkpoint protein MAD2A
YEL053C	MAK10	Non-catalytic subunit of N-terminal acetyltransferase of the NatC type, required for replication of dsRNA virus	MAK10
YJR131W	MNS1	Alpha-1,2-mannosidase involved in ER quality control	MAN1A2	Mannosyl-oligosaccharide 1,2-alpha-mannosidase IB
YMR020W	FMS1	Polyamine oxidase, converts spermine to spermidine, which is required for the essential hypusination modification of translation factor eIF-5A	MAOB	Amine oxidase [flavin-containing] B
YDL159W	STE7	Signal transducing MAP kinase kinase involved in pheromone response, where it phosphorylates Fus3p, and in the pseudohyphal/invasive growth pathway, through phosphorylation of Kss1p	MAP2K1	Dual specificity mitogen-activated protein kinase kinase 1
YOR231W	MKK1	Mitogen-activated kinase kinase involved in protein kinase C signaling pathway that controls cell integrity	MAP2K5	Dual specificity mitogen-activated protein kinase kinase 5
YHR030C	SLT2	Serine/threonine MAP kinase involved in regulating the maintenance of cell wall integrity and progression through the cell cycle	MAPK7	Mitogen-activated protein kinase 7
YIL030C	SSM4	Ubiquitin-protein ligase involved in ER-associated protein degradation	2006-03-01	E3 ubiquitin-protein ligase MARCH6
YLR180W	SAM1	S-adenosylmethionine synthetase, catalyzes transfer of the adenosyl group of ATP to the sulfur atom of methionine	MAT1A	S-adenosylmethionine synthase isoform type-1
YHR058C	MED6	Subunit of the RNA polymerase II mediator complex	MED6	Mediator of RNA polymerase II transcription subunit 6
YNL110C	NOP15	Constituent of 66S pre-ribosomal particles, involved in 60S ribosomal subunit biogenesis	MKI67IP	MKI67 FHA domain-interacting nucleolar phosphoprotein
YPL164C	MLH3	Protein involved in DNA mismatch repair and crossing-over during meiotic recombination	MLH3	DNA mismatch repair protein Mlh3
YNL006W	LST8	Protein required for the transport of amino acid permease Gap1p from the Golgi to the cell surface	MLST8	Target of rapamycin complex subunit LST8
YDR460W	TFB3	Subunit of TFIIH and nucleotide excision repair factor 3 complexes, involved in transcription initiation, required for nucleotide excision repair	MNAT1	CDK-activating kinase assembly factor MAT1
YHR111W	UBA4	Protein that activates Urm1p before its conjugation to proteins (urmylation)	MOCS3	Adenylyltransferase and sulfurtransferase MOCS3
YPR023C	EAF3	Esa1p-associated factor, nonessential component of the NuA4 acetyltransferase complex, homologous to Drosophila dosage compensation protein MSL3	MORF4L1	Mortality factor 4-like protein 1
YKL009W	MRT4	Protein involved in mRNA turnover and ribosome assembly, localizes to the nucleolus	MRTO4	mRNA turnover protein 4 homolog
YCR092C	MSH3	Mismatch repair protein, forms dimers with Msh2p that mediate repair of insertion or deletion mutations and removal of nonhomologous DNA ends, contains a PCNA (Pol30p) binding motif required for genome stability	MSH3	DNA mismatch repair protein Msh3
YDL154W	MSH5	Protein of the MutS family, forms a dimer with Msh4p that facilitates crossovers between homologs during meiosis	MSH5	MutS protein homolog 5
YER042W	MXR1	Methionine-S-sulfoxide reductase, involved in the response to oxidative stress	MSRA	Peptide methionine sulfoxide reductase
YBL013W	FMT1	Methionyl-tRNA formyltransferase, catalyzes the formylation of initiator Met-tRNA in mitochondria	MTFMT	Methionyl-tRNA formyltransferase, mitochondrial
YKR080W	MTD1	NAD-dependent 5,10-methylenetetrahydrafolate dehydrogenase, plays a catalytic role in oxidation of cytoplasmic one-carbon units	MTHFD2	Bifunctional methylenetetrahydrofolate dehydrogenase/cyclohydrolase, mitochondrial
YOL023W	IFM1	Mitochondrial translation initiation factor 2	MTIF2	Translation initiation factor IF-2, mitochondrial
YJR066W	TOR1	PIK-related protein kinase and rapamycin target	MTOR	Serine/threonine-protein kinase mTOR
YMR208W	ERG12	Mevalonate kinase, acts in the biosynthesis of isoprenoids and sterols, including ergosterol, from mevalonate	MVK	Mevalonate kinase
YDR140W	MTQ2	S-adenosylmethionine-dependent methyltransferase of the seven beta-strand family	N6AMT1	HemK methyltransferase family member 2
YER069W	ARG5,6	Protein that is processed in the mitochondrion to yield acetylglutamate kinase and N-acetyl-gamma-glutamyl-phosphate reductase, which catalyze the 2nd and 3rd steps in arginine biosynthesis	NAGS	N-acetylglutamate synthase, mitochondrial
YNL240C	NAR1	Component of the cytosolic iron-sulfur (FeS) protein assembly machinery, required for maturation of cytosolic and nuclear FeS proteins and for normal resistance to oxidative stress	NARFL	Cytosolic Fe-S cluster assembly factor NARFL
YCR024C	SLM5	Mitochondrial asparaginyl-tRNA synthetase	NARS2	Probable asparaginyl-tRNA synthetase, mitochondrial
YPR131C	NAT3	Catalytic subunit of the NatB N-terminal acetyltransferase, which catalyzes acetylation of the amino-terminal methionine residues of all proteins beginning with Met-Asp or Met-Glu and of some proteins beginning with Met-Asn or Met-Met	NAT5
YPL178W	CBC2	Small subunit of the heterodimeric cap binding complex that also contains Sto1p, component of the spliceosomal commitment complex	NCBP2	Nuclear cap-binding protein subunit 2
YKL192C	ACP1	Mitochondrial matrix acyl carrier protein, involved in biosynthesis of octanoate, which is a precursor to lipoic acid	NDUFAB1	Acyl carrier protein, mitochondrial
YAR018C	KIN3	Nonessential protein kinase with unknown cellular role	NEK2	Serine/threonine-protein kinase Nek2
YBR140C	IRA1	GTPase-activating protein that negatively regulates RAS by converting it from the GTP- to the GDP-bound inactive form, required for reducing cAMP levels under nutrient limiting conditions, mediates membrane association of adenylate cyclase	NF1	Neurofibromin
YKL040C	NFU1	Protein involved in iron metabolism in mitochondria	NFU1	NFU1 iron-sulfur cluster scaffold homolog, mitochondrial
YNL213C	RRG9	Protein of unknown function	NGRN	Neugrin
YDR180W	SCC2	Subunit of cohesin loading factor (Scc2p-Scc4p), a complex required for loading of cohesin complexes onto chromosomes	NIPBL	Nipped-B-like protein
YLR351C	NIT3	Nit protein, one of two proteins in S. cerevisiae with similarity to the Nit domain of NitFhit from fly and worm and to the mouse and human Nit protein which interacts with the Fhit tumor suppressor	NIT2	Omega-amidase NIT2
YKL067W	YNK1	Nucleoside diphosphate kinase, catalyzes the transfer of gamma phosphates from nucleoside triphosphates, usually ATP, to nucleoside diphosphates by a mechanism that involves formation of an autophosphorylated enzyme intermediate	NME1-NME2
YGR145W	ENP2	Essential nucleolar protein, required for biogenesis of the small ribosomal subunit	NOL10	Nucleolar protein 10
YGR090W	UTP22	Possible U3 snoRNP protein involved in maturation of pre-18S rRNA, based on computational analysis of large-scale protein-protein interaction data	NOL6	Nucleolar protein 6
YKR092C	SRP40	Nucleolar, serine-rich protein with a role in preribosome assembly or transport	NOLC1	Nucleolar and coiled-body phosphoprotein 1
YLR336C	SGD1	Essential nuclear protein, required for biogenesis of the small ribosomal subunit	NOM1	Nucleolar MIF4G domain-containing protein 1
YNL061W	NOP2	Probable RNA m(5)C methyltransferase, essential for processing and maturation of 27S pre-rRNA and large ribosomal subunit biogenesis	NOP2	Putative ribosomal RNA methyltransferase NOP2
YLR197W	NOP56	Essential evolutionarily-conserved nucleolar protein component of the box C/D snoRNP complexes that direct 2'-O-methylation of pre-rRNA during its maturation	NOP56	Nucleolar protein 56
YOR310C	NOP58	Protein involved in pre-rRNA processing, 18S rRNA synthesis, and snoRNA synthesis	NOP58	Nucleolar protein 58
YBR170C	NPL4	Endoplasmic reticulum and nuclear membrane protein, forms a complex with Cdc48p and Ufd1p that recognizes ubiquitinated proteins in the endoplasmic reticulum and delivers them to the proteasome for degradation	NPLOC4	Nuclear protein localization protein 4 homolog
YNL022C	YNL022C	Putative cytosine 5-methyltransferase, contains seven beta-strand methyltransferase motif similar to NOP2/YNL061W	NSUN5	Putative methyltransferase NSUN5
YKL184W	SPE1	Ornithine decarboxylase, catalyzes the first step in polyamine biosynthesis	ODC1	Ornithine decarboxylase
YER049W	TPA1	Poly(rA)-binding protein involved in translation termination efficiency, mRNA poly(A) tail length and mRNA stability	OGFOD1	2-oxoglutarate and iron-dependent oxygenase domain-containing protein 1
YBR260C	RGD1	GTPase-activating protein (RhoGAP) for Rho3p and Rho4p, possibly involved in control of actin cytoskeleton organization	OPHN1	Oligophrenin-1
YNL261W	ORC5	Subunit of the origin recognition complex, which directs DNA replication by binding to replication origins and is also involved in transcriptional silencing	ORC5L	Origin recognition complex subunit 5
YLR350W	ORM2	Evolutionarily conserved protein, similar to Orm1p, required for resistance to agents that induce unfolded protein response	ORMDL1	ORM1-like protein 1
YAR042W	SWH1	Protein similar to mammalian oxysterol-binding protein	OSBP	Oxysterol-binding protein 1
YKR003W	OSH6	Member of an oxysterol-binding protein family with overlapping, redundant functions in sterol metabolism and which collectively perform a function essential for viability	OSBPL11	Oxysterol-binding protein-related protein 11
YKR038C	KAE1	Highly conserved putative glycoprotease proposed to be involved in transcription as a component of the EKC protein complex with Bud32p, Cgi121p, Pcc1p, and Gon7p	OSGEP	Probable O-sialoglycoprotein endopeptidase
YDL104C	QRI7	Highly conserved mitochondrial protein, essential for stability of the mitochondrial genome	OSGEPL1	Probable O-sialoglycoprotein endopeptidase 2
YER154W	OXA1	Mitochondrial inner membrane insertase, mediates the insertion of both mitochondrial- and nuclear-encoded proteins from the matrix into the inner membrane, interacts with mitochondrial ribosomes	OXA1L	Mitochondrial inner membrane protein OXA1L
YOR319W	HSH49	U2-snRNP associated splicing factor with similarity to the mammalian splicing factor SAP49	PABPC1L2B
YBR279W	PAF1	Component of the Paf1p complex that binds to and modulates the activity of RNA polymerases I and II	PAF1	RNA polymerase II-associated factor 1 homolog
YKL021C	MAK11	Protein involved in an early, nucleolar step of 60S ribosomal subunit biogenesis	PAK1IP1	p21-activated protein kinase-interacting protein 1
YKR002W	PAP1	Poly(A) polymerase, one of three factors required for mRNA 3'-end polyadenylation, forms multiprotein complex with polyadenylation factor I (PF I), also required for mRNA nuclear export	PAPOLA	Poly(A) polymerase alpha
YER087W	AIM10	Protein with similarity to tRNA synthetases	PARS2	Probable prolyl-tRNA synthetase, mitochondrial
YOL045W	PSK2	One of two (see also PSK1) PAS domain containing S/T protein kinases	PASK	PAS domain-containing serine/threonine-protein kinase
YJR084W	CSN12	Subunit of the Cop9 signalosome, which is required for deneddylation, or removal of the ubiquitin-like protein Rub1p from Cdc53p (cullin)	PCID2	PCI domain-containing protein 2
YBR088C	POL30	Proliferating cell nuclear antigen (PCNA), functions as the sliding clamp for DNA polymerase delta	PCNA	Proliferating cell nuclear antigen
YNL238W	KEX2	Subtilisin-like protease (proprotein convertase), a calcium-dependent serine protease involved in the activation of proproteins of the secretory pathway	PCSK7	Proprotein convertase subtilisin/kexin type 7
YGR202C	PCT1	Cholinephosphate cytidylyltransferase, also known as CTP:phosphocholine cytidylyltransferase, rate-determining enzyme of the CDP-choline pathway for phosphatidylcholine synthesis, inhibited by Sec14p, activated upon lipid-binding	PCYT1A	Choline-phosphate cytidylyltransferase A
YOR275C	RIM20	Protein involved in proteolytic activation of Rim101p in response to alkaline pH	PDCD6IP	Programmed cell death 6-interacting protein
YML118W	NGL3	Putative endonuclease, has a domain similar to a magnesium-dependent endonuclease motif in mRNA deadenylase Ccr4p	PDE12	2',5'-phosphodiesterase 12
YOR090C	PTC5	Mitochondrial type 2C protein phosphatase involved in regulation of pyruvate dehydrogenase activity by dephosphorylating the ser-133 residue of the Pda1p subunit	PDP1	[Pyruvate dehydrogenase [acetyl-transferring]]-phosphatase 1, mitochondrial
YMR076C	PDS5	Protein required for establishment and maintenance of sister chromatid condensation and cohesion, colocalizes with cohesin on chromosomes, may function as a protein-protein interaction scaffold	PDS5B	Sister chromatid cohesion protein PDS5 homolog B
YGR058W	PEF1	Penta-EF-hand protein required for polar bud growth and cell wall abscission	PEF1	Peflin
YNL001W	DOM34	Endoribonuclease	PELO	Protein pelota homolog
YFR006W	YFR006W	Putative X-Pro aminopeptidase	PEPD	Xaa-Pro dipeptidase
YGR103W	NOP7	Component of several different pre-ribosomal particles	PES1	Pescadillo homolog
YBL080C	PET112	Subunit of the trimeric GatFAB AmidoTransferase(AdT) complex	PET112L	Probable glutamyl-tRNA(Gln) amidotransferase subunit B, mitochondrial
YOL147C	PEX11	Peroxisomal membrane protein required for peroxisome proliferation and medium-chain fatty acid oxidation	PEX11A	Peroxisomal membrane protein 11A
YLR191W	PEX13	Integral peroxisomal membrane required for the translocation of peroxisomal matrix proteins, interacts with the PTS1 signal recognition factor Pex5p and the PTS2 signal recognition factor Pex7p, forms a complex with Pex14p and Pex17p	PEX13	Peroxisomal membrane protein PEX13
YDR142C	PEX7	Peroxisomal signal receptor for the N-terminal nonapeptide signal (PTS2) of peroxisomal matrix proteins	PEX7	Peroxisomal targeting signal 2 receptor
YKL152C	GPM1	Tetrameric phosphoglycerate mutase, mediates the conversion of 3-phosphoglycerate to 2-phosphoglycerate during glycolysis and the reverse reaction during gluconeogenesis	PGAM2	Phosphoglycerate mutase 2
YCR044C	PER1	Protein of the endoplasmic reticulum, required for GPI-phospholipase A2 activity that remodels the GPI anchor as a prerequisite for association of GPI-anchored proteins with lipid rafts	PGAP3	Post-GPI attachment to proteins factor 3
YCR012W	PGK1	3-phosphoglycerate kinase, catalyzes transfer of high-energy phosphoryl groups from the acyl phosphate of 1,3-bisphosphoglycerate to ADP to produce ATP	PGK1	Phosphoglycerate kinase 1
YEL058W	PCM1	Essential N-acetylglucosamine-phosphate mutase	PGM3	Phosphoacetylglucosamine mutase
YPL170W	DAP1	Heme-binding protein involved in regulation of cytochrome P450 protein Erg11p	PGRMC1	Membrane-associated progesterone receptor component 1
YJL079C	PRY1	Protein of unknown function	PI15	Peptidase inhibitor 15
YNL267W	PIK1	Phosphatidylinositol 4-kinase	PI4KB	Phosphatidylinositol 4-kinase beta
YGR241C	YAP1802	Protein involved in clathrin cage assembly	PICALM	Phosphatidylinositol-binding clathrin assembly protein
YDR302W	GPI11	ER membrane protein involved in a late step of glycosylphosphatidylinositol (GPI) anchor assembly	PIGF	Phosphatidylinositol-glycan biosynthesis class F protein
YJR013W	GPI14	Glycosylphosphatidylinositol-alpha 1,4 mannosyltransferase I, involved in GPI anchor biosynthesis, requires Pbn1p for function	PIGM	GPI mannosyltransferase 1
YLL031C	GPI13	ER membrane localized phosphoryltransferase that adds phosphoethanolamine onto the third mannose residue of the glycosylphosphatidylinositol (GPI) anchor precursor	PIGO	GPI ethanolamine phosphate transferase 3
YJL091C	GWT1	Protein involved in the inositol acylation of glucosaminyl phosphatidylinositol (GlcN-PI) to form glucosaminyl(acyl)phosphatidylinositol (GlcN(acyl)PI), an intermediate in the biosynthesis of glycosylphosphatidylinositol (GPI) anchors	PIGW	Phosphatidylinositol-glycan biosynthesis class W protein
YLR240W	VPS34	Phosphatidylinositol 3-kinase responsible for the synthesis of phosphatidylinositol 3-phosphate	PIK3C3	Phosphatidylinositol 3-kinase catalytic subunit type 3
YMR008C	PLB1	Phospholipase B (lysophospholipase) involved in lipid metabolism, required for deacylation of phosphatidylcholine and phosphatidylethanolamine but not phosphatidylinositol	PLA2G4C	Cytosolic phospholipase A2 gamma
YMR006C	PLB2	Phospholipase B (lysophospholipase) involved in phospholipid metabolism	PLA2G4F	Cytosolic phospholipase A2 zeta
YPL268W	PLC1	Phospholipase C, hydrolyzes phosphatidylinositol 4,5-biphosphate (PIP2) to generate the signaling molecules inositol 1,4,5-triphosphate (IP3) and 1,2-diacylglycerol (DAG)	PLCG1	1-phosphatidylinositol-4,5-bisphosphate phosphodiesterase gamma-1
YPL151C	PRP46	Member of the NineTeen Complex (NTC) that contains Prp19p and stabilizes U6 snRNA in catalytic forms of the spliceosome containing U2, U5, and U6 snRNAs	PLRG1	Pleiotropic regulator 1
YHR024C	MAS2	Larger subunit of the mitochondrial processing protease (MPP), essential processing enzyme that cleaves the N-terminal targeting sequences from mitochondrially imported proteins	PMPCA	Mitochondrial-processing peptidase subunit alpha
YOR330C	MIP1	Catalytic subunit of the mitochondrial DNA polymerase	POLG	DNA polymerase subunit gamma-1
YOR151C	RPB2	RNA polymerase II second largest subunit B150, part of central core	POLR2B	DNA-directed RNA polymerase II subunit RPB2
YIL021W	RPB3	RNA polymerase II third largest subunit B44, part of central core	POLR2C	DNA-directed RNA polymerase II subunit RPB3
YBR154C	RPB5	RNA polymerase subunit ABC27, common to RNA polymerases I, II, and III	POLR2E	DNA-directed RNA polymerases I, II, and III subunit RPABC1
YPR187W	RPO26	RNA polymerase subunit ABC23, common to RNA polymerases I, II, and III	POLR2F	DNA-directed RNA polymerases I, II, and III subunit RPABC2
YDR404C	RPB7	RNA polymerase II subunit B16	POLR2G	DNA-directed RNA polymerase II subunit RPB7
YOR224C	RPB8	RNA polymerase subunit ABC14.5, common to RNA polymerases I, II, and III	POLR2H	DNA-directed RNA polymerases I, II, and III subunit RPABC3
YGL070C	RPB9	RNA polymerase II subunit B12.6	POLR2I	DNA-directed RNA polymerase II subunit RPB9
YOR210W	RPB10	RNA polymerase subunit ABC10-beta, common to RNA polymerases I, II, and III	POLR2L	DNA-directed RNA polymerases I, II, and III subunit RPABC5
YOR116C	RPO31	RNA polymerase III largest subunit C160, part of core enzyme	POLR3A	DNA-directed RNA polymerase III subunit RPC1
YOR207C	RET1	Second-largest subunit of RNA polymerase III, which is responsible for the transcription of tRNA and 5S RNA genes, and other low molecular weight RNAs	POLR3B	DNA-directed RNA polymerase III subunit RPC2
YPR190C	RPC82	RNA polymerase III subunit C82	POLR3C	DNA-directed RNA polymerase III subunit RPC3
YDL150W	RPC53	RNA polymerase III subunit C53	POLR3D	DNA-directed RNA polymerase III subunit RPC4
YKL144C	RPC25	RNA polymerase III subunit C25, required for transcription initiation	POLR3H	DNA-directed RNA polymerase III subunit RPC8
YDR045C	RPC11	RNA polymerase III subunit C11	POLR3K	DNA-directed RNA polymerase III subunit RPC10
YBR173C	UMP1	Short-lived chaperone required for correct maturation of the 20S proteasome	POMP	Proteasome maturation protein
YMR300C	ADE4	Phosphoribosylpyrophosphate amidotransferase (PRPPAT	PPAT	Amidophosphoribosyltransferase
YER014W	HEM14	Protoporphyrinogen oxidase, a mitochondrial enzyme that catalyzes the seventh step in the heme biosynthetic pathway, converting protoporphyrinogen IX to protoporphyrin IX	PPOX	Protoporphyrinogen oxidase
YER133W	GLC7	Type 1 serine/threonine protein phosphatase catalytic subunit, involved in many processes (eg: glycogen metabolism, sporulation, mitosis)	PPP1CC	Serine/threonine-protein phosphatase PP1-gamma catalytic subunit
YLR433C	CNA1	Calcineurin A	PPP3CC	Serine/threonine-protein phosphatase 2B catalytic subunit gamma isoform
YHR076W	PTC7	Type 2C protein phosphatase	PPTC7	Protein phosphatase PTC7 homolog
YMR010W	YMR010W	Putative protein of unknown function	PQLC1	PQ-loop repeat-containing protein 1
YDR453C	TSA2	Stress inducible cytoplasmic thioredoxin peroxidase	PRDX1	Peroxiredoxin-1
YML028W	TSA1	Thioredoxin peroxidase, acts as both a ribosome-associated and free cytoplasmic antioxidant	PRDX2	Peroxiredoxin-2
YDR477W	SNF1	AMP-activated serine/threonine protein kinase found in a complex containing Snf4p and members of the Sip1p/Sip2p/Gal83p family	PRKAA2	5'-AMP-activated protein kinase catalytic subunit alpha-2
YJL164C	TPK1	cAMP-dependent protein kinase catalytic subunit	PRKACG	cAMP-dependent protein kinase catalytic subunit gamma
YGL115W	SNF4	Activating gamma subunit of the AMP-activated Snf1p kinase complex (contains Snf1p and a Sip1p/Sip2p/Gal83p family member)	PRKAG2	5'-AMP-activated protein kinase subunit gamma-2
YBR133C	HSL7	Protein arginine N-methyltransferase that exhibits septin and Hsl1p-dependent bud neck localization and periodic Hsl1p-dependent phosphorylation	PRMT5	Protein arginine N-methyltransferase 5
YBL036C	YBL036C	Putative non-specific single-domain racemase based on structural similarity	PROSC	Proline synthase co-transcribed bacterial homolog protein
YKL012W	PRP40	U1 snRNP protein involved in splicing, interacts with the branchpoint-binding protein during the formation of the second commitment complex	PRPF40B	Pre-mRNA-processing factor 40 homolog B
YBR055C	PRP6	Splicing factor, component of the U4/U6-U5 snRNP complex	PRPF6	Pre-mRNA-processing factor 6
YGL011C	SCL1	Alpha 1 subunit of the 20S proteasome involved in the degradation of ubiquitinated substrates	PSMA6	Proteasome subunit alpha type-6
YOL038W	PRE6	Alpha 4 subunit of the 20S proteasome	PSMA7	Proteasome subunit alpha type-7
YBL041W	PRE7	Beta 6 subunit of the 20S proteasome	PSMB1	Proteasome subunit beta type-1
YER012W	PRE1	Beta 4 subunit of the 20S proteasome	PSMB2	Proteasome subunit beta type-2
YFR050C	PRE4	Beta 7 subunit of the 20S proteasome	PSMB4	Proteasome subunit beta type-4
YDL007W	RPT2	One of six ATPases of the 19S regulatory particle of the 26S proteasome involved in the degradation of ubiquitinated substrates	PSMC1	26S protease regulatory subunit 4
YKL145W	RPT1	One of six ATPases of the 19S regulatory particle of the 26S proteasome involved in the degradation of ubiquitinated substrates	PSMC2	26S protease regulatory subunit 7
YOR117W	RPT5	One of six ATPases of the 19S regulatory particle of the 26S proteasome involved in the degradation of ubiquitinated substrates	PSMC3	26S protease regulatory subunit 6A
YDR394W	RPT3	One of six ATPases of the 19S regulatory particle of the 26S proteasome involved in the degradation of ubiquitinated substrates	PSMC4	26S protease regulatory subunit 6B
YGL048C	RPT6	One of six ATPases of the 19S regulatory particle of the 26S proteasome involved in the degradation of ubiquitinated substrates	PSMC5	26S protease regulatory subunit 8
YOR259C	RPT4	One of six ATPases of the 19S regulatory particle of the 26S proteasome involved in degradation of ubiquitinated substrates	PSMC6	26S protease regulatory subunit 10B
YIL075C	RPN2	Subunit of the 26S proteasome, substrate of the N-acetyltransferase Nat1p	PSMD1	26S proteasome non-ATPase regulatory subunit 1
YDL097C	RPN6	Essential, non-ATPase regulatory subunit of the 26S proteasome lid required for the assembly and activity of the 26S proteasome	PSMD11	26S proteasome non-ATPase regulatory subunit 11
YDR427W	RPN9	Non-ATPase regulatory subunit of the 26S proteasome, has similarity to putative proteasomal subunits in other species	PSMD13	26S proteasome non-ATPase regulatory subunit 13
YFR004W	RPN11	Metalloprotease subunit of the 19S regulatory particle of the 26S proteasome lid	PSMD14	26S proteasome non-ATPase regulatory subunit 14
YER021W	RPN3	Essential, non-ATPase regulatory subunit of the 26S proteasome lid, similar to the p58 subunit of the human 26S proteasome	PSMD3	26S proteasome non-ATPase regulatory subunit 3
YHR200W	RPN10	Non-ATPase base subunit of the 19S regulatory particle (RP) of the 26S proteasome	PSMD4	26S proteasome non-ATPase regulatory subunit 4
YOR261C	RPN8	Essential, non-ATPase regulatory subunit of the 26S proteasome	PSMD7	26S proteasome non-ATPase regulatory subunit 7
YFR052W	RPN12	Subunit of the 19S regulatory particle of the 26S proteasome lid	PSMD8	26S proteasome non-ATPase regulatory subunit 8
YGR208W	SER2	Phosphoserine phosphatase of the phosphoglycerate pathway, involved in serine and glycine biosynthesis, expression is regulated by the available nitrogen source	PSPH	Phosphoserine phosphatase
YFR018C	YFR018C	Putative protein of unknown function	QPCT	Glutaminyl-peptide cyclotransferase
YDL189W	RBS1	Protein of unknown function, identified as a high copy suppressor of psk1 psk2 mutations that confer temperature-sensitivity for galactose utilization	R3HDM2	R3H domain-containing protein 2
YFL038C	YPT1	Rab family GTPase, involved in the ER-to-Golgi step of the secretory pathway	RAB1A	Ras-related protein Rab-1A
YNL093W	YPT53	Rab family GTPase, similar to Ypt51p and Ypt52p and to mammalian rab5	RAB5C	Ras-related protein Rab-5C
YLR262C	YPT6	Rab family GTPase, Ras-like GTP binding protein involved in the secretory pathway, required for fusion of endosome-derived vesicles with the late Golgi, maturation of the vacuolar carboxypeptidase Y	RAB6B	Ras-related protein Rab-6B
YPR176C	BET2	Beta subunit of Type II geranylgeranyltransferase required for vesicular transport between the endoplasmic reticulum and the Golgi	RABGGTB	Geranylgeranyl transferase type-2 subunit beta
YCR066W	RAD18	E3 ubiqutin ligase, forms heterodimer with Rad6p to monoubiquitinate PCNA-K164	RAD18	E3 ubiquitin-protein ligase RAD18
YER095W	RAD51	Strand exchange protein, forms a helical filament with DNA that searches for homology	RAD51	DNA repair protein RAD51 homolog 1
YML032C	RAD52	Protein that stimulates strand exchange by facilitating Rad51p binding to single-stranded DNA	RAD52	DNA repair protein RAD52 homolog
YLR293C	GSP1	Ran GTPase, GTP binding protein (mammalian Ranp homolog) involved in the maintenance of nuclear organization, RNA processing and transport	RAN	GTP-binding nuclear protein Ran
YEL056W	HAT2	Subunit of the Hat1p-Hat2p histone acetyltransferase complex	RBBP4	Histone-binding protein RBBP4
YAR003W	SWD1	Subunit of the COMPASS (Set1C) complex, which methylates histone H3 on lysine 4 and is required in transcriptional silencing near telomeres	RBBP5	Retinoblastoma-binding protein 5
YCR036W	RBK1	Putative ribokinase	RBKS	Ribokinase
YPL043W	NOP4	Nucleolar protein, essential for processing and maturation of 27S pre-rRNA and large ribosomal subunit biogenesis	RBM28	RNA-binding protein 28
YGL097W	SRM1	Nucleotide exchange factor for Gsp1p, localizes to the nucleus, required for nucleocytoplasmic trafficking of macromolecules	RCC1	Regulator of chromosome condensation
YMR274C	RCE1	Type II CAAX prenyl protease involved in the proteolysis and maturation of Ras and the a-factor mating pheromone	RCE1	CAAX prenyl protease 2
YPR028W	YOP1	Membrane protein that interacts with Yip1p to mediate membrane traffic	REEP5	Receptor expression-enhancing protein 5
YOR346W	REV1	Deoxycytidyl transferase, forms a complex with the subunits of DNA polymerase zeta, Rev3p and Rev7p	REV1	DNA repair protein REV1
YOL094C	RFC4	Subunit of heteropentameric Replication factor C (RF-C), which is a DNA binding protein and ATPase that acts as a clamp loader of the proliferating cell nuclear antigen (PCNA) processivity factor for DNA polymerases delta and epsilon	RFC2	Replication factor C subunit 2
YCR027C	RHB1	Putative Rheb-related GTPase involved in regulating canavanine resistance and arginine uptake	RHEB	GTP-binding protein Rheb
YDL074C	BRE1	E3 ubiquitin ligase, forms heterodimer with Rad6p to monoubiquinate histone H2B-K123, which is required for the subsequent methylation of histone H3-K4 and H3-K79	RNF20	E3 ubiquitin-protein ligase BRE1A
YAR007C	RFA1	Subunit of heterotrimeric Replication Protein A (RPA), which is a highly conserved single-stranded DNA binding protein involved in DNA replication, repair, and recombination	RPA1	Replication protein A 70 kDa DNA-binding subunit
YNL312W	RFA2	Subunit of heterotrimeric Replication Protein A (RPA), which is a highly conserved single-stranded DNA binding protein involved in DNA replication, repair, and recombination	RPA2	Replication protein A 32 kDa subunit
YJL002C	OST1	Alpha subunit of the oligosaccharyltransferase complex of the ER lumen, which catalyzes asparagine-linked glycosylation of newly synthesized proteins	RPN1	Dolichyl-diphosphooligosaccharide--protein glycosyltransferase subunit 1
YML121W	GTR1	Cytoplasmic GTP binding protein and negative regulator of the Ran/Tc4 GTPase cycle	RRAGA	Ras-related GTP-binding protein A
YPR143W	RRP15	Nucleolar protein, constituent of pre-60S ribosomal particles	RRP15	RRP15-like protein
YPR137W	RRP9	Protein involved in pre-rRNA processing, associated with U3 snRNP	RRP9	U3 small nucleolar RNA-interacting protein 2
YDR190C	RVB1	Essential protein involved in transcription regulation	RUVBL1	RuvB-like 1
YPL235W	RVB2	Essential protein involved in transcription regulation	RUVBL2	RuvB-like 2
YPR180W	AOS1	Subunit of a heterodimeric nuclear SUMO activating enzyme (E1) with Uba2p	SAE1	SUMO-activating enzyme subunit 1
YNL026W	SAM50	Essential component of the Sorting and Assembly Machinery (SAM or TOB complex) of the mitochondrial outer membrane, which binds precursors of beta-barrel proteins and facilitates their outer membrane insertion	SAMM50	Sorting and assembly machinery component 50 homolog
YFR040W	SAP155	Protein that forms a complex with the Sit4p protein phosphatase and is required for its function	SAPS2
YHR011W	DIA4	Probable mitochondrial seryl-tRNA synthetase, mutant displays increased invasive and pseudohyphal growth	SARS2	Seryl-tRNA synthetase, mitochondrial
YKL148C	SDH1	Flavoprotein subunit of succinate dehydrogenase (Sdh1p, Sdh2p, Sdh3p, Sdh4p), which couples the oxidation of succinate to the transfer of electrons to ubiquinone as part of the TCA cycle and the mitochondrial respiratory chain	SDHA	Succinate dehydrogenase [ubiquinone] flavoprotein subunit, mitochondrial
YLL041C	SDH2	Iron-sulfur protein subunit of succinate dehydrogenase (Sdh1p, Sdh2p, Sdh3p, Sdh4p), which couples the oxidation of succinate to the transfer of electrons to ubiquinone as part of the TCA cycle and the mitochondrial respiratory chain	SDHB	Succinate dehydrogenase [ubiquinone] iron-sulfur subunit, mitochondrial
YLR208W	SEC13	Component of both the Nup84 nuclear pore sub-complex and the Sec13p-Sec31p complex of the COPII vesicle coat, required for vesicle formation in ER to Golgi transport and nuclear pore complex organization	SEC13	Protein SEC13 homolog
YMR079W	SEC14	Phosphatidylinositol/phosphatidylcholine transfer protein	SEC14L2	SEC14-like protein 2
YPR181C	SEC23	GTPase-activating protein, stimulates the GTPase activity of Sar1p	SEC23A	Protein transport protein Sec23A
YNL049C	SFB2	Component of the Sec23p-Sfb2p heterodimer of the COPII vesicle coat, required for cargo selection during vesicle formation in ER to Golgi transport	SEC24A	Protein transport protein Sec24A
YLR378C	SEC61	Essential subunit of Sec61 complex (Sec61p, Sbh1p, and Sss1p)	SEC61A1	Protein transport protein Sec61 subunit alpha isoform 1
YDR257C	RKM4	Ribosomal lysine methyltransferase specific for monomethylation of Rpl42ap and Rpl42bp (lysine 55)	SETD6
YMR288W	HSH155	U2-snRNP associated splicing factor that forms extensive associations with the branch site-3' splice site-3' exon region upon prespliceosome formation	SF3B1	Splicing factor 3B subunit 1
YOR271C	FSF1	Putative protein, predicted to be an alpha-isopropylmalate carrier	SFXN5	Sideroflexin-5
YMR104C	YPK2	Protein kinase with similarity to serine/threonine protein kinase Ypk1p	SGK2	Serine/threonine-protein kinase Sgk2
YHR016C	YSC84	Actin-binding protein involved in bundling of actin filaments and endocytosis of actin cortical patches	SH3YL1	SH3 domain-containing YSC84-like protein 1
YLR058C	SHM2	Cytosolic serine hydroxymethyltransferase, converts serine to glycine plus 5,10 methylenetetrahydrofolate	SHMT1	Serine hydroxymethyltransferase, cytosolic
YIL104C	SHQ1	Chaperone protein required for the assembly of box H/ACA snoRNPs and thus for pre-rRNA processing, forms a complex with Naf1p and interacts with H/ACA snoRNP components Nhp2p and Cbf5p	SHQ1
YJL050W	MTR4	ATP-dependent 3'-5' RNA helicase of the Dead-box family, involved in nuclear RNA processing and degradation both as a component of the TRAMP complex and in TRAMP independent processes	SKIV2L2	Superkiller viralicidic activity 2-like 2
YMR034C	YMR034C	Putative transporter, member of the SLC10 carrier family	SLC10A7	Sodium/bile acid cotransporter 7
YBR235W	YBR235W	Putative ion transporter, similar to mammalian electroneutral Na(+)-(K+)-C1- cotransporter family	SLC12A9	Solute carrier family 12 member 9
YBR296C	PHO89	Na+/Pi cotransporter, active in early growth phase	SLC20A1	Sodium-dependent phosphate transporter 1
YBR180W	DTR1	Putative dityrosine transporter, required for spore wall synthesis	SLC22A13	Solute carrier family 22 member 13
YIL120W	QDR1	Multidrug transporter of the major facilitator superfamily, required for resistance to quinidine, ketoconazole, fluconazole, and barban	SLC22A5	Solute carrier family 22 member 5
YJR106W	ECM27	Non-essential protein of unknown function	SLC24A6	Sodium/potassium/calcium exchanger 6
YBR291C	CTP1	Mitochondrial inner membrane citrate transporter, member of the mitochondrial carrier family	SLC25A1	Tricarboxylate transport protein, mitochondrial
YLR348C	DIC1	Mitochondrial dicarboxylate carrier, integral membrane protein, catalyzes a dicarboxylate-phosphate exchange across the inner mitochondrial membrane, transports cytoplasmic dicarboxylates into the mitochondrial matrix	SLC25A10	Mitochondrial dicarboxylate carrier
YBR104W	YMC2	Mitochondrial protein, putative inner membrane transporter with a role in oleate metabolism and glutamate biosynthesis	SLC25A29	Mitochondrial carnitine/acylcarnitine carrier protein CACL
YIL006W	YIA6	Mitochondrial NAD+ transporter, involved in the transport of NAD+ into the mitochondria (see also YEA6)	SLC25A32	Mitochondrial folate transporter/carrier
YDL119C	YDL119C	Putative mitochondrial transport protein	SLC25A38	Solute carrier family 25 member 38
YPL224C	MMT2	Putative metal transporter involved in mitochondrial iron accumulation	SLC30A9	Zinc transporter 9
YGL255W	ZRT1	High-affinity zinc transporter of the plasma membrane, responsible for the majority of zinc uptake	SLC39A2	Zinc transporter ZIP2
YIL023C	YKE4	Zinc transporter	SLC39A6	Zinc transporter ZIP6
YHL016C	DUR3	Plasma membrane transporter for both urea and polyamines, expression is highly sensitive to nitrogen catabolite repression and induced by allophanate, the last intermediate of the allantoin degradative pathway	SLC5A5	Sodium/iodide cotransporter
YDR456W	NHX1	Endosomal Na+/H+ exchanger, required for intracellular sequestration of Na+	SLC9A6	Sodium/hydrogen exchanger 6
YOR290C	SNF2	Catalytic subunit of the SWI/SNF chromatin remodeling complex involved in transcriptional regulation	SMARCA2	Probable global transcription activator SNF2L2
YNR023W	SNF12	73 kDa subunit of the SWI/SNF chromatin remodeling complex involved in transcriptional regulation	SMARCD1	SWI/SNF-related matrix-associated actin-dependent regulator of chromatin subfamily D member 1
YCR052W	RSC6	Component of the RSC chromatin remodeling complex	SMARCD3	SWI/SNF-related matrix-associated actin-dependent regulator of chromatin subfamily D member 3
YER019W	ISC1	Mitochondrial membrane localized inositol phosphosphingolipid phospholipase C, hydrolyzes complex sphingolipids to produce ceramide	SMPD2	Sphingomyelin phosphodiesterase 2
YER172C	BRR2	RNA-dependent ATPase RNA helicase (DEIH box)	SNRNP200	U5 small nuclear ribonucleoprotein 200 kDa helicase
YPL213W	LEA1	Component of U2 snRNP	SNRPA1	U2 small nuclear ribonucleoprotein A'
YCR048W	ARE1	Acyl-CoA:sterol acyltransferase, isozyme of Are2p	SOAT1	Sterol O-acyltransferase 1
YJR104C	SOD1	Cytosolic copper-zinc superoxide dismutase	SOD1	Superoxide dismutase [Cu-Zn]
YIL173W	VTH1	Putative membrane glycoprotein with strong similarity to Vth2p and Pep1p/Vps10p, may be involved in vacuolar protein sorting	SORCS2	VPS10 domain-containing receptor SorCS2
YKL032C	IXR1	Protein that binds DNA containing intrastrand cross-links formed by cisplatin, contains two HMG (high mobility group box) domains, which confer the ability to bend cisplatin-modified DNA	SOX13	Transcription factor SOX-13
YGR280C	PXR1	Essential protein involved in rRNA and snoRNA maturation	SOX7	Transcription factor SOX-7
YNL027W	CRZ1	Transcription factor that activates transcription of genes involved in stress response	SP3	Transcription factor Sp3
YMR037C	MSN2	Transcriptional activator related to Msn4p	SP4	Transcription factor Sp4
YLR260W	LCB5	Minor sphingoid long-chain base kinase, paralog of Lcb4p responsible for few percent of the total activity, possibly involved in synthesis of long-chain base phosphates, which function as signaling molecules	SPHK1	Sphingosine kinase 1
YHL022C	SPO11	Meiosis-specific protein that initiates meiotic recombination by catalyzing the formation of double-strand breaks in DNA via a transesterification reaction	SPO11	Meiotic recombination protein SPO11
YMR296C	LCB1	Component of serine palmitoyltransferase, responsible along with Lcb2p for the first committed step in sphingolipid synthesis, which is the condensation of serine with palmitoyl-CoA to form 3-ketosphinganine	SPTLC1	Serine palmitoyltransferase 1
YPR069C	SPE3	Spermidine synthase, involved in biosynthesis of spermidine and also in biosynthesis of pantothenic acid	SRM	Spermidine synthase
YGL022W	STT3	Subunit of the oligosaccharyltransferase complex of the ER lumen, which catalyzes asparagine-linked glycosylation of newly synthesized proteins	STT3B	Dolichyl-diphosphooligosaccharide--protein glycosyltransferase subunit STT3B
YOL018C	TLG2	Syntaxin-like t-SNARE that forms a complex with Tlg1p and Vti1p and mediates fusion of endosome-derived vesicles with the late Golgi	STX16	Syntaxin-16
YMR183C	SSO2	Plasma membrane t-SNARE involved in fusion of secretory vesicles at the plasma membrane	STX1A	Syntaxin-1A
YPL232W	SSO1	Plasma membrane t-SNARE involved in fusion of secretory vesicles at the plasma membrane and in vesicle fusion during sporulation	STX1B	Syntaxin-1B
YLR026C	SED5	cis-Golgi t-SNARE syntaxin required for vesicular transport between the ER and the Golgi complex, binds at least 9 SNARE proteins	STX5	Syntaxin-5
YPR032W	SRO7	Effector of Rab GTPase Sec4p, forms a complex with Sec4p and t-SNARE Sec9p	STXBP5L	Syntaxin-binding protein 5-like
YGL207W	SPT16	Subunit of the heterodimeric FACT complex (Spt16p-Pob3p), which associates with chromatin via interaction with Nhp6Ap and Nhp6Bp, and reorganizes nucleosomes to facilitate access to DNA by RNA and DNA polymerases	SUPT16H	FACT complex subunit SPT16
YGR063C	SPT4	Protein involved in the regulating Pol I and Pol II transcription, pre-mRNA processing, kinetochore function, and gene silencing	SUPT4H1	Transcription elongation factor SPT4
YGR116W	SPT6	Transcription elongation factor required for the maintenance of chromatin structure during transcription in order to inhibit transcription from promoters within the coding region	SUPT6H	Transcription elongation factor SPT6
YML123C	PHO84	High-affinity inorganic phosphate (Pi) transporter and low-affinity manganese transporter	SV2B	Synaptic vesicle glycoprotein 2B
YBL055C	YBL055C	3'-->5' exonuclease and endonuclease with a possible role in apoptosis	TATDN1	Putative deoxyribonuclease TATDN1
YBR103W	SIF2	WD40 repeat-containing subunit of the Set3C histone deacetylase complex, which represses early/middle sporulation genes	TBL1XR1	F-box-like/WD repeat-containing protein TBL1XR1
YLR222C	UTP13	Nucleolar protein, component of the small subunit (SSU) processome containing the U3 snoRNA that is involved in processing of pre-18S rRNA	TBL3	Transducin beta-like protein 3
YER148W	SPT15	TATA-binding protein, general transcription factor that interacts with other factors to form the preinitiation complex at promoters, essential for viability	TBP	TATA-box-binding protein
YGL043W	DST1	General transcription elongation factor TFIIS, enables RNA polymerase II to read through blocks to elongation by stimulating cleavage of nascent transcripts stalled at transcription arrest sites	TCEA1	Transcription elongation factor A protein 1
YDR212W	TCP1	Alpha subunit of chaperonin-containing T-complex, which mediates protein folding in the cytosol	TCP1	T-complex protein 1 subunit alpha
YGL232W	TAN1	Putative tRNA acetyltransferase, RNA-binding protein required for the formation of the modified nucleoside N(4)-acetylcytidine in serine and leucine tRNAs but not required for the same modification in 18S rRNA	THUMPD1
YHR086W	NAM8	RNA binding protein, component of the U1 snRNP protein	TIA1	Nucleolysin TIA-1 isoform p40
YPR074C	TKL1	Transketolase, similar to Tkl2p	TKT	Transketolase
YDR107C	TMN2	Protein with a role in cellular adhesion and filamentous growth	TM9SF2	Transmembrane 9 superfamily member 2
YML012W	ERV25	Protein that forms a heterotrimeric complex with Erp1, Erp2p, and Emp24, member of the p24 family involved in endoplasmic reticulum to Golgi transport	TMED10	Transmembrane emp24 domain-containing protein 10
YPL162C	YPL162C	Putative protein of unknown function	TMEM110	Transmembrane protein 110
YBR187W	GDT1	Putative protein of unknown function	TMEM165	Transmembrane protein 165
YPL264C	YPL264C	Putative membrane protein of unknown function	TMEM20	Transmembrane protein 20
YCR094W	CDC50	Endosomal protein that interacts with phospholipid flippase Drs2p	TMEM30A	Cell cycle control protein 50A
YMR203W	TOM40	Component of the TOM (translocase of outer membrane) complex responsible for recognition and initial import steps for all mitochondrially directed proteins	TOMM40	Mitochondrial import receptor subunit TOM40 homolog
YNL121C	TOM70	Component of the TOM (translocase of outer membrane) complex responsible for recognition and initial import steps for all mitochondrially directed proteins	TOMM70A	Mitochondrial import receptor subunit TOM70
YOR143C	THI80	Thiamine pyrophosphokinase, phosphorylates thiamine to produce the coenzyme thiamine pyrophosphate (thiamine diphosphate)	TPK1	Thiamin pyrophosphokinase 1
YKR095W	MLP1	Myosin-like protein associated with the nuclear envelope, connects the nuclear pore complex with the nuclear interior	TPR	Nucleoprotein TPR
YML077W	BET5	Component of the TRAPP (transport protein particle) complex, which plays an essential role in the vesicular transport from endoplasmic reticulum to Golgi	TRAPPC1	Trafficking protein particle complex subunit 1
YKL010C	UFD4	Ubiquitin-protein ligase (E3) that interacts with Rpt4p and Rpt6p, two subunits of the 19S particle of the 26S proteasome	TRIP12	Probable E3 ubiquitin-protein ligase TRIP12
YBR186W	PCH2	Nucleolar component of the pachytene checkpoint, which prevents chromosome segregation when recombination and chromosome synapsis are defective	TRIP13	Thyroid receptor-interacting protein 13
YDR120C	TRM1	tRNA methyltransferase	TRMT1	N(2),N(2)-dimethylguanosine tRNA methyltransferase
YAR008W	SEN34	Subunit of the tRNA splicing endonuclease, which is composed of Sen2p, Sen15p, Sen34p, and Sen54p	TSEN34	tRNA-splicing endonuclease subunit Sen34
YDL060W	TSR1	Protein required for processing of 20S pre-rRNA in the cytoplasm, associates with pre-40S ribosomal particles	TSR1	Pre-rRNA-processing protein TSR1 homolog
YLR435W	TSR2	Protein with a potential role in pre-rRNA processing	TSR2	Pre-rRNA-processing protein TSR2 homolog
YJL082W	IML2	Protein of unknown function	TTC39C	Tetratricopeptide repeat protein 39C
YML085C	TUB1	Alpha-tubulin	TUBA4A	Tubulin alpha-4A chain
YLR212C	TUB4	Gamma-tubulin, involved in nucleating microtubules from both the cytoplasmic and nuclear faces of the spindle pole body	TUBG2	Tubulin gamma-2 chain
YHR172W	SPC97	Component of the microtubule-nucleating Tub4p (gamma-tubulin) complex	TUBGCP2	Gamma-tubulin complex component 2
YNL126W	SPC98	Component of the microtubule-nucleating Tub4p (gamma-tubulin) complex	TUBGCP3	Gamma-tubulin complex component 3
YGR209C	TRX2	Cytoplasmic thioredoxin isoenzyme of the thioredoxin system which protects cells against oxidative and reductive stress, forms LMA1 complex with Pbi2p, acts as a cofactor for Tsa1p, required for ER-Golgi transport and vacuole inheritance	TXN	Thioredoxin
YPR066W	UBA3	Protein that acts together with Ula1p to activate Rub1p before its conjugation to proteins (neddylation), which may play a role in protein degradation	UBA3	NEDD8-activating enzyme E1 catalytic subunit
YGL058W	RAD6	Ubiquitin-conjugating enzyme (E2), involved in postreplication repair (as a heterodimer with Rad18p), DSBR and checkpoint control (as a heterodimer with Bre1p), ubiquitin-mediated N-end rule protein degradation (as a heterodimer with Ubr1p	UBE2B	Ubiquitin-conjugating enzyme E2 B
YJR141W	YJR141W	Essential protein of unknown function	UBE2CBP	Ubiquitin-conjugating enzyme E2C-binding protein
YMR022W	UBC7	Ubiquitin conjugating enzyme, involved in the ER-associated protein degradation pathway	UBE2G2	Ubiquitin-conjugating enzyme E2 G2
YEL012W	UBC8	Ubiquitin-conjugating enzyme that negatively regulates gluconeogenesis by mediating the glucose-induced ubiquitination of fructose-1,6-bisphosphatase (FBPase)	UBE2H	Ubiquitin-conjugating enzyme E2 H
YGL141W	HUL5	Ubiquitin-conjugating enzyme (E4), elongates polyubiquitin chains on substrate proteins	UBE3B	Ubiquitin-protein ligase E3B
YMR276W	DSK2	Nuclear-enriched ubiquitin-like polyubiquitin-binding protein, required for spindle pole body (SPB) duplication and for transit through the G2/M phase of the cell cycle, involved in proteolysis, interacts with the proteasome	UBQLN1	Ubiquilin-1
YDR020C	DAS2	Putative protein of unknown function	UCK2	Uridine-cytidine kinase 2
YKR030W	GMH1	Golgi membrane protein of unknown function, interacts with Gea1p and Gea2p	UNC50	Protein unc-50 homolog
YER098W	UBP9	Ubiquitin carboxyl-terminal hydrolase, ubiquitin-specific protease that cleaves ubiquitin-protein fusions	USP12	Ubiquitin carboxyl-terminal hydrolase 12
YBL067C	UBP13	Putative ubiquitin carboxyl-terminal hydrolase, ubiquitin-specific protease that cleaves ubiquitin-protein fusions	USP46	Ubiquitin carboxyl-terminal hydrolase 46
YMR304W	UBP15	Ubiquitin-specific protease that may play a role in ubiquitin precursor processing	USP7	Ubiquitin carboxyl-terminal hydrolase 7
YML093W	UTP14	Subunit of U3-containing Small Subunit (SSU) processome complex involved in production of 18S rRNA and assembly of small ribosomal subunit	UTP14A	U3 small nucleolar RNA-associated protein 14 homolog A
YJL069C	UTP18	Possible U3 snoRNP protein involved in maturation of pre-18S rRNA, based on computational analysis of large-scale protein-protein interaction data	UTP18	U3 small nucleolar RNA-associated protein 18 homolog
YOR004W	UTP23	Essential nucleolar protein that is a component of the SSU (small subunit) processome involved in 40S ribosomal subunit biogenesis	UTP23	rRNA-processing protein UTP23 homolog
YDL153C	SAS10	Essential subunit of U3-containing Small Subunit (SSU) processome complex involved in production of 18S rRNA and assembly of small ribosomal subunit	UTP3	Something about silencing protein 10
YER120W	SCS2	Integral ER membrane protein that regulates phospholipid metabolism via an interaction with the FFAT motif of Opi1p, also involved in telomeric silencing, disruption causes inositol auxotrophy above 34 degrees C, VAP homolog	VAPA	Vesicle-associated membrane protein-associated protein A
YNL055C	POR1	Mitochondrial porin (voltage-dependent anion channel), outer membrane protein required for the maintenance of mitochondrial osmotic stability and mitochondrial membrane permeability	VDAC3	Voltage-dependent anion-selective channel protein 3
YPR173C	VPS4	AAA-ATPase involved in multivesicular body (MVB) protein sorting, ATP-bound Vps4p localizes to endosomes and catalyzes ESCRT-III disassembly and membrane release	VPS4B	Vacuolar protein sorting-associated protein 4B
YJL029C	VPS53	Component of the GARP (Golgi-associated retrograde protein) complex, Vps51p-Vps52p-Vps53p-Vps54p, which is required for the recycling of proteins from endosomes to the late Golgi	VPS53	Vacuolar protein sorting-associated protein 53 homolog
YAL002W	VPS8	Membrane-associated protein that interacts with Vps21p to facilitate soluble vacuolar protein localization	VPS8	Vacuolar protein sorting-associated protein 8 homolog
YMR197C	VTI1	Protein involved in cis-Golgi membrane traffic	VTI1A	Vesicle transport through interaction with t-SNAREs homolog 1A
YLR409C	UTP21	Subunit of U3-containing 90S preribosome and Small Subunit (SSU) processome complexes involved in production of 18S rRNA and assembly of small ribosomal subunit	WDR36	WD repeat-containing protein 36
YDR398W	UTP5	Subunit of U3-containing Small Subunit (SSU) processome complex involved in production of 18S rRNA and assembly of small ribosomal subunit	WDR43	WD repeat-containing protein 43
YGR223C	HSV2	Phosphatidylinositol 3,5-bisphosphate-binding protein, plays a role in micronucleophagy	WDR45L
YOL087C	YOL087C	Putative protein of unknown function	WDR48	WD repeat-containing protein 48
YBR175W	SWD3	Essential subunit of the COMPASS (Set1C) complex, which methylates histone H3 on lysine 4 and is required in transcriptional silencing near telomeres	WDR5	WD repeat-containing protein 5
YPL100W	ATG21	Phosphoinositide binding protein required for vesicle formation in the cytoplasm-to-vacuole targeting (Cvt) pathway	WIPI2	WD repeat domain phosphoinositide-interacting protein 2
YMR201C	RAD14	Protein that recognizes and binds damaged DNA during nucleotide excision repair	XPA	DNA repair protein complementing XP-A cells
YKL205W	LOS1	Nuclear pore protein involved in nuclear export of pre-tRNA and in re-export of mature tRNAs after their retrograde import from the cytoplasm	XPOT	Exportin-T
YGL173C	KEM1	Evolutionarily-conserved 5'-3' exonuclease component of cytoplasmic processing (P) bodies involved in mRNA decay	XRN1	5'-3' exoribonuclease 1
YPL097W	MSY1	Mitochondrial tyrosyl-tRNA synthetase	YARS2	Tyrosyl-tRNA synthetase, mitochondrial
YNL107W	YAF9	Subunit of both the NuA4 histone H4 acetyltransferase complex and the SWR1 complex, may function to antagonize silencing near telomeres	YEATS4	YEATS domain-containing protein 4
YNL263C	YIF1	Integral membrane protein required for the fusion of ER-derived COPII transport vesicles with the Golgi	YIF1B	Protein YIF1B
YGR172C	YIP1	Integral membrane protein required for the biogenesis of ER-derived COPII transport vesicles	YIPF5	Protein YIPF5
YKL196C	YKT6	Vesicle membrane protein (v-SNARE) with acyltransferase activity	YKT6	Synaptobrevin homolog YKT6
YPR024W	YME1	Catalytic subunit of the mitochondrial inner membrane i-AAA protease complex, which is responsible for degradation of unfolded or misfolded mitochondrial gene products	YME1L1	ATP-dependent metalloprotease YME1L1
YBL049W	MOH1	Protein of unknown function, has homology to kinase Snf7p	YPEL4	Protein yippee-like 4
YDR374C	YDR374C	Putative protein of unknown function	YTHDF1
YGL122C	NAB2	Nuclear polyadenylated RNA-binding protein required for nuclear mRNA export and poly(A) tail length control	ZC3H14	Zinc finger CCCH domain-containing protein 14
YIL079C	AIR1	Zinc knuckle protein, involved in nuclear RNA processing and degradation as a component of the TRAMP complex	ZCCHC7	Zinc finger CCHC domain-containing protein 7
YDR264C	AKR1	Palmitoyl transferase involved in protein palmitoylation	ZDHHC17	Palmitoyltransferase ZDHHC17
YJR117W	STE24	Highly conserved zinc metalloprotease that functions in two steps of a-factor maturation, C-terminal CAAX proteolysis and the first step of N-terminal proteolytic processing	ZMPSTE24	CAAX prenyl protease 1 homolog
YGL209W	MIG2	Protein containing zinc fingers, involved in repression, along with Mig1p, of SUC2 (invertase) expression by high levels of glucose	ZNF281	Zinc finger protein 281
YDR146C	SWI5	Transcription factor that activates transcription of genes expressed at the M/G1 phase boundary and in G1 phase	ZNF763	Zinc finger protein 763
YER176W	ECM32	DNA dependent ATPase/DNA helicase belonging to the Dna2p- and Nam7p-like family of helicases that is involved in modulating translation termination	ZNFX1	NFX1-type zinc finger-containing protein 1
