# Supplementary material for: Haploinsufficiency and the sex chromosomes from yeasts to humans
Source: BMC Biol. 2011 Feb 28;9:15. doi: 10.1186/1741-7007-9-15 (PMC3058074; doi:10.1186/1741-7007-9-15)
Supplement: Additional file 3 — Supplementary Table 3. Table of the 104 human genes predicted to be haploinsufficient, which are associated with an inherited disease in the Online Mendelian Inheritance in Man (OMIM) database. Genes are listed along with the related OMIM annotation and OMIM ID. [file 1741-7007-9-15-S3.XLSX]

## Sheet: Supp_Table3.txt
Supplementary Table 3: OMIM disease-associated human HI candidate genes and their yeast orthologs
YEAST ORF	YEAST GENE NAME	YEAST GENE GO ANNOTATION	HUMAN GENE	HUMAN GENE GO ANNOTATION	ASSOCIATED OMIM TERM	OMIM ID
YOL075C	YOL075C	Putative ABC transporter	ABCA1	ATP-binding cassette sub-family A member 1	Tangier disease	MIM:205400
YOR153W	PDR5	Plasma membrane ATP-binding cassette (ABC) transporter, multidrug transporter actively regulated by Pdr1p	ABCA3	ATP-binding cassette sub-family A member 3	Surfactant metabolism dysfunction, pulmonary, 3	MIM:610921
YMR301C	ATM1	Mitochondrial inner membrane ATP-binding cassette (ABC) transporter, exports mitochondrially synthesized precursors of iron-sulfur (Fe/S) clusters to the cytosol	ABCB7	ATP-binding cassette sub-family B member 7, mitochondrial	Anemia, sideroblastic, with ataxia	MIM:301310
YDR135C	YCF1	Vacuolar glutathione S-conjugate transporter of the ATP-binding cassette family, has a role in detoxifying metals such as cadmium, mercury, and arsenite	ABCC1	Multidrug resistance-associated protein 1	dubin-johnson syndrome; breast cancer; leukemia
YDR125C	ECM18	Protein of unknown function, similar to Rlp24p	ABHD5	1-acylglycerol-3-phosphate O-acyltransferase ABHD5	Chanarin-Dorfman syndrome	MIM:275630
YNL141W	AAH1	Adenine deaminase (adenine aminohydrolase), converts adenine to hypoxanthine	ADA	Adenosine deaminase	Severe combined immunodeficiency due to ADA deficiency	MIM:102700
YLR359W	ADE13	Adenylosuccinate lyase, catalyzes two steps in the 'de novo' purine nucleotide biosynthetic pathway	ADSL	Adenylosuccinate lyase	Adenylosuccinase deficiency	MIM:103050
YHR037W	PUT2	Delta-1-pyrroline-5-carboxylate dehydrogenase, nuclear-encoded mitochondrial protein involved in utilization of proline as sole nitrogen source	ALDH4A1	Delta-1-pyrroline-5-carboxylate dehydrogenase, mitochondrial	Hyperprolinemia, type II	MIM:239510
YNR030W	ALG12	Alpha-1,6-mannosyltransferase localized to the ER	ALG12	Dolichyl-P-Man:Man(7)GlcNAc(2)-PP-dolichyl-alpha-1,6-mannosyltransferase	Congenital disorder of glycosylation, type Ig	MIM:607143
YBL082C	ALG3	Dolichol-P-Man dependent alpha(1-3) mannosyltransferase, involved in the synthesis of dolichol-linked oligosaccharide donor for N-linked glycosylation of proteins	ALG3	Dolichyl-P-Man:Man(5)GlcNAc(2)-PP-dolichyl mannosyltransferase	Congenital disorder of glycosylation, type Id	MIM:601110
YOR067C	ALG8	Glucosyl transferase, involved in N-linked glycosylation	ALG8	Probable dolichyl pyrophosphate Glc1Man9GlcNAc2 alpha-1,3-glucosyltransferase	Congenital disorder of glycosylation, type Ih	MIM:608104
YGR261C	APL6	Beta3-like subunit of the yeast AP-3 complex	AP3B1	AP-3 complex subunit beta-1	Hermansky-Pudlak syndrome 2	MIM:608233
YOL058W	ARG1	Arginosuccinate synthetase, catalyzes the formation of L-argininosuccinate from citrulline and L-aspartate in the arginine biosynthesis pathway	ASS1	Argininosuccinate synthase	Citrullinemia Type I
YMR120C	ADE17	Enzyme of 'de novo' purine biosynthesis containing both 5-aminoimidazole-4-carboxamide ribonucleotide transformylase and inosine monophosphate cyclohydrolase activities, isozyme of Ade16p	ATIC	Bifunctional purine biosynthesis protein PURH	AICA-ribosiduria due to ATIC deficiency	MIM:608688
YGR188C	BUB1	Protein kinase that forms a complex with Mad1p and Bub3p that is crucial in the checkpoint mechanism required to prevent cell cycle progression into anaphase in the presence of spindle damage, associates with centromere DNA via Skp1p	BUB1	Mitotic checkpoint serine/threonine-protein kinase BUB1	Colorectal cancer with chromosomal instability
YJR064W	CCT5	Subunit of the cytosolic chaperonin Cct ring complex, related to Tcp1p, required for the assembly of actin and tubulins in vivo	CCT5	T-complex protein 1 subunit epsilon	Neuropathy, hereditary sensory, with spastic paraplegia	MIM:256840
YLR418C	CDC73	Component of the Paf1p complex that binds to and modulates the activity of RNA polymerases I and II	CDC73	Parafibromin	CDC73-Related Disorders
YLR025W	SNF7	One of four subunits of the endosomal sorting complex required for transport III (ESCRT-III)	CHMP4B	Charged multivesicular body protein 4b	Cataract, posterior polar, 3	MIM:605387
YDR324C	UTP4	Subunit of U3-containing 90S preribosome and Small Subunit (SSU) processome complexes involved in production of 18S rRNA and assembly of small ribosomal subunit	CIRH1A	Cirhin	Cirrhosis, North American Indian childhood type	MIM:604901
YPL172C	COX10	Heme A:farnesyltransferase, catalyzes the first step in the conversion of protoheme to the heme A prosthetic group required for cytochrome c oxidase activity	COX10	Protoheme IX farnesyltransferase, mitochondrial	Encephalopathy, progressive mitochondrial, with proximal renal tubulopathy due to cytochrome c oxidase deficiency
YML042W	CAT2	Carnitine acetyl-CoA transferase present in both mitochondria and peroxisomes, transfers activated acetyl groups to carnitine to form acetylcarnitine which can be shuttled across membranes	CRAT	Carnitine O-acetyltransferase	Carnitine acetyltransferase deficiency
YMR277W	FCP1	Carboxy-terminal domain (CTD) phosphatase, essential for dephosphorylation of the repeated C-terminal domain of the RNA polymerase II large subunit (Rpo21p)	CTDP1	RNA polymerase II subunit A C-terminal domain phosphatase	Congenital cataracts, facial dysmorphism, and neuropathy	MIM:604168
YPL154C	PEP4	Vacuolar aspartyl protease (proteinase A), required for the posttranslational precursor maturation of vacuolar proteinases	CTSD	Cathepsin D	Ceroid lipofuscinosis, neuronal, 10	MIM:610127
YJR048W	CYC1	Cytochrome c, isoform 1	CYCS	Cytochrome c	Thrombocytopenia 4	MIM:612004
YPL104W	MSD1	Mitochondrial aspartyl-tRNA synthetase, required for acylation of aspartyl-tRNA	DARS2	Aspartyl-tRNA synthetase, mitochondrial	Leukoencephalopathy with brain stem and spinal cord involvement and lactate elevation	MIM:611105
YKR026C	GCN3	Alpha subunit of the translation initiation factor eIF2B, the guanine-nucleotide exchange factor for eIF2	EIF2B1	Translation initiation factor eIF-2B subunit alpha	Leukoencephalopathy with vanishing white matter	MIM:603896
YKR079C	TRZ1	tRNA 3'-end processing endonuclease tRNase Z	ELAC2	Zinc phosphodiesterase ELAC protein 2	Prostate cancer, susceptibility to	MIM:176807
YER171W	RAD3	5' to 3' DNA helicase, involved in nucleotide excision repair and transcription	ERCC2	TFIIH basal transcription factor complex helicase XPD subunit	Xeroderma pigmentosum, group D	MIM:278730
YGR258C	RAD2	Single-stranded DNA endonuclease, cleaves single-stranded DNA during nucleotide excision repair to excise damaged DNA	ERCC5	DNA repair protein complementing XP-G cells	Xeroderma pigmentosum, group G	MIM:278780
YJR035W	RAD26	Protein involved in transcription-coupled nucleotide excision repair of UV-induced DNA lesions	ERCC6	DNA excision repair protein ERCC-6	Cockayne syndrome, type B	MIM:133540
YDR242W	AMD2	Putative amidase	FAAH	Fatty-acid amide hydrolase 1	Drug addiction, susceptibility to
YJR126C	VPS70	Protein of unknown function involved in vacuolar protein sorting	FOLH1	Glutamate carboxypeptidase 2	prostate cancer
YNL068C	FKH2	Forkhead family transcription factor with a major role in the expression of G2/M phase genes	FOXC1	Forkhead box protein C1	Iridogoniodysgenesis, type 1	MIM:601631
YNL241C	ZWF1	Glucose-6-phosphate dehydrogenase (G6PD), catalyzes the first step of the pentose phosphate pathway	G6PD	Glucose-6-phosphate 1-dehydrogenase	G6PD deficiency
YBR121C	GRS1	Cytoplasmic and mitochondrial glycyl-tRNA synthase that ligates glycine to the cognate anticodon bearing tRNA	GARS	Glycyl-tRNA synthetase	Charcot-Marie-Tooth disease, type 2D	MIM:601472
YFR053C	HXK1	Hexokinase isoenzyme 1, a cytosolic protein that catalyzes phosphorylation of glucose during glucose metabolism	GCK	Glucokinase	MODY, type II	MIM:125851
YPR035W	GLN1	Glutamine synthetase (GS), synthesizes glutamine from glutamate and ammonia	GLUL	Glutamine synthetase	Glutamine deficiency, congenital	MIM:610015
YDL079C	MRK1	Glycogen synthase kinase 3 (GSK-3) homolog	GSK3B	Glycogen synthase kinase-3 beta	familial adenomatous polyposis; neurofibrillary tangles; alzheimers disease; bipolar disorder
YLR205C	HMX1	ER localized, heme-binding peroxidase involved in the degradation of heme	HMOX1	Heme oxygenase 1	Heme oxygenase-1 deficiency
YKR009C	FOX2	Multifunctional enzyme of the peroxisomal fatty acid beta-oxidation pathway	HSD17B4	Peroxisomal multifunctional enzyme type 2	D-bifunctional protein deficiency	MIM:261515
YOR140W	SFL1	Transcriptional repressor and activator	HSFY1	Heat shock transcription factor, Y-linked	Y Chromosome Infertility
YLR259C	HSP60	Tetradecameric mitochondrial chaperonin required for ATP-dependent folding of precursor polypeptides and complex assembly	HSPD1	60 kDa heat shock protein, mitochondrial	Spastic paraplegia-13	MIM:605280
YLR432W	IMD3	Inosine monophosphate dehydrogenase, catalyzes the first step of GMP biosynthesis, member of a four-gene family in S. cerevisiae, constitutively expressed	IMPDH2	Inosine-5'-monophosphate dehydrogenase 2	IMPDH2 enzyme activity, variation in
YML097C	VPS9	A guanine nucleotide exchange factor involved in vesicle-mediated vacuolar protein transport	KCTD7	BTB/POZ domain-containing protein KCTD7	Epilepsy, progressive myoclonic 3	MIM:611726
YDL164C	CDC9	DNA ligase found in the nucleus and mitochondria, an essential enzyme that joins Okazaki fragments during DNA replication	LIG1	DNA ligase 1	DNA ligase I deficiency
YMR020W	FMS1	Polyamine oxidase, converts spermine to spermidine, which is required for the essential hypusination modification of translation factor eIF-5A	MAOB	Amine oxidase [flavin-containing] B	monoamine oxidase deficiency
YDL159W	STE7	Signal transducing MAP kinase kinase involved in pheromone response, where it phosphorylates Fus3p, and in the pseudohyphal/invasive growth pathway, through phosphorylation of Kss1p	MAP2K1	Dual specificity mitogen-activated protein kinase kinase 1	Cardiofaciocutaneous Syndrome
YLR180W	SAM1	S-adenosylmethionine synthetase, catalyzes transfer of the adenosyl group of ATP to the sulfur atom of methionine	MAT1A	S-adenosylmethionine synthase isoform type-1	Hypermethioninemia, persistent, autosomal dominant, due to methionine adenosyltransferase I/III deficiency	MIM:250850
YPL164C	MLH3	Protein involved in DNA mismatch repair and crossing-over during meiotic recombination	MLH3	DNA mismatch repair protein Mlh3	Colorectal cancer, somatic	MIM:114500
YCR092C	MSH3	Mismatch repair protein, forms dimers with Msh2p that mediate repair of insertion or deletion mutations and removal of nonhomologous DNA ends, contains a PCNA (Pol30p) binding motif required for genome stability	MSH3	DNA mismatch repair protein Msh3	Endometrial carcinoma
YDL154W	MSH5	Protein of the MutS family, forms a dimer with Msh4p that facilitates crossovers between homologs during meiosis	MSH5	MutS protein homolog 5	colorectal cancer
YMR208W	ERG12	Mevalonate kinase, acts in the biosynthesis of isoprenoids and sterols, including ergosterol, from mevalonate	MVK	Mevalonate kinase	Mevalonic aciduria	MIM:610377
YER069W	ARG5,6	Protein that is processed in the mitochondrion to yield acetylglutamate kinase and N-acetyl-gamma-glutamyl-phosphate reductase, which catalyze the 2nd and 3rd steps in arginine biosynthesis	NAGS	N-acetylglutamate synthase, mitochondrial	N-acetylglutamate synthase deficiency	MIM:237310
YBR140C	IRA1	GTPase-activating protein that negatively regulates RAS by converting it from the GTP- to the GDP-bound inactive form, required for reducing cAMP levels under nutrient limiting conditions, mediates membrane association of adenylate cyclase	NF1	Neurofibromin	Neurofibromatosis, type 1
YDR180W	SCC2	Subunit of cohesin loading factor (Scc2p-Scc4p), a complex required for loading of cohesin complexes onto chromosomes	NIPBL	Nipped-B-like protein	Cornelia de Lange syndrome 1	MIM:122470
YKL184W	SPE1	Ornithine decarboxylase, catalyzes the first step in polyamine biosynthesis	ODC1	Ornithine decarboxylase	Colonic adenoma recurrence, reduced risk of	MIM:114500
YBR260C	RGD1	GTPase-activating protein (RhoGAP) for Rho3p and Rho4p, possibly involved in control of actin cytoskeleton organization	OPHN1	Oligophrenin-1	Mental retardation, X-linked, with cerebellar hypoplasia and distinctive facial appearance	MIM:300486
YFR006W	YFR006W	Putative X-Pro aminopeptidase	PEPD	Xaa-Pro dipeptidase	Prolidase deficiency
YLR191W	PEX13	Integral peroxisomal membrane required for the translocation of peroxisomal matrix proteins, interacts with the PTS1 signal recognition factor Pex5p and the PTS2 signal recognition factor Pex7p, forms a complex with Pex14p and Pex17p	PEX13	Peroxisomal membrane protein PEX13	Zellweger syndrome	MIM:214100
YDR142C	PEX7	Peroxisomal signal receptor for the N-terminal nonapeptide signal (PTS2) of peroxisomal matrix proteins	PEX7	Peroxisomal targeting signal 2 receptor	Rhizomelic chondrodysplasia punctata, type 1	MIM:215100
YKL152C	GPM1	Tetrameric phosphoglycerate mutase, mediates the conversion of 3-phosphoglycerate to 2-phosphoglycerate during glycolysis and the reverse reaction during gluconeogenesis	PGAM2	Phosphoglycerate mutase 2	Myopathy due to phosphoglycerate mutase deficiency
YCR012W	PGK1	3-phosphoglycerate kinase, catalyzes transfer of high-energy phosphoryl groups from the acyl phosphate of 1,3-bisphosphoglycerate to ADP to produce ATP	PGK1	Phosphoglycerate kinase 1	Phosphoglycerate kinase 1 deficiency	MIM:300653
YPL170W	DAP1	Heme-binding protein involved in regulation of cytochrome P450 protein Erg11p	PGRMC1	Membrane-associated progesterone receptor component 1	breast cancer
YJR013W	GPI14	Glycosylphosphatidylinositol-alpha 1,4 mannosyltransferase I, involved in GPI anchor biosynthesis, requires Pbn1p for function	PIGM	GPI mannosyltransferase 1	Glycosylphosphatidylinositol deficiency	MIM:610293
YLR240W	VPS34	Phosphatidylinositol 3-kinase responsible for the synthesis of phosphatidylinositol 3-phosphate	PIK3C3	Phosphatidylinositol 3-kinase catalytic subunit type 3	leukemia, lymphocytic, acute
YOR330C	MIP1	Catalytic subunit of the mitochondrial DNA polymerase	POLG	DNA polymerase subunit gamma-1	Progressive external ophthalmoplegia, autosomal recessive	MIM:258450
YMR300C	ADE4	Phosphoribosylpyrophosphate amidotransferase (PRPPAT	PPAT	Amidophosphoribosyltransferase	metastatic melanoma
YER014W	HEM14	Protoporphyrinogen oxidase, a mitochondrial enzyme that catalyzes the seventh step in the heme biosynthetic pathway, converting protoporphyrinogen IX to protoporphyrin IX	PPOX	Protoporphyrinogen oxidase	Porphyria variegata	MIM:176200
YDR477W	SNF1	AMP-activated serine/threonine protein kinase found in a complex containing Snf4p and members of the Sip1p/Sip2p/Gal83p family	PRKAA2	5'-AMP-activated protein kinase catalytic subunit alpha-2	peutz-jeghers syndrome; wolff-parkinson-white syndrome; insulin resistance/sensitivity
YGL115W	SNF4	Activating gamma subunit of the AMP-activated Snf1p kinase complex (contains Snf1p and a Sip1p/Sip2p/Gal83p family member)	PRKAG2	5'-AMP-activated protein kinase subunit gamma-2	Wolff-Parkinson-White syndrome	MIM:194200
YGL011C	SCL1	Alpha 1 subunit of the 20S proteasome involved in the degradation of ubiquitinated substrates	PSMA6	Proteasome subunit alpha type-6	Myocardial infarcation, susceptibility to
YGR208W	SER2	Phosphoserine phosphatase of the phosphoglycerate pathway, involved in serine and glycine biosynthesis, expression is regulated by the available nitrogen source	PSPH	Phosphoserine phosphatase	williams syndrome
YER095W	RAD51	Strand exchange protein, forms a helical filament with DNA that searches for homology	RAD51	DNA repair protein RAD51 homolog 1	bloom syndrome; fanconis anemia; cancers
YML032C	RAD52	Protein that stimulates strand exchange by facilitating Rad51p binding to single-stranded DNA	RAD52	DNA repair protein RAD52 homolog	germ-line mutation; cancer
YLR293C	GSP1	Ran GTPase, GTP binding protein (mammalian Ranp homolog) involved in the maintenance of nuclear organization, RNA processing and transport	RAN	GTP-binding nuclear protein Ran	ras oncogene family
YPL043W	NOP4	Nucleolar protein, essential for processing and maturation of 27S pre-rRNA and large ribosomal subunit biogenesis	RBM28	RNA-binding protein 28	Alopecia, neurologic defects, and endocrinopathy syndrome	MIM:612079
YGL097W	SRM1	Nucleotide exchange factor for Gsp1p, localizes to the nucleus, required for nucleocytoplasmic trafficking of macromolecules	RCC1	Regulator of chromosome condensation	Skin/hair/eye pigmentation 1, blue/nonblue eyes	MIM:227220
YOL094C	RFC4	Subunit of heteropentameric Replication factor C (RF-C), which is a DNA binding protein and ATPase that acts as a clamp loader of the proliferating cell nuclear antigen (PCNA) processivity factor for DNA polymerases delta and epsilon	RFC2	Replication factor C subunit 2	williams syndrome
YAR007C	RFA1	Subunit of heterotrimeric Replication Protein A (RPA), which is a highly conserved single-stranded DNA binding protein involved in DNA replication, repair, and recombination	RPA1	Replication protein A 70 kDa DNA-binding subunit	xeroderma pigmentosum; werner syndrome
YPL131W	RPL5	Protein component of the large (60S) ribosomal subunit with similarity to E. coli L18 and rat L5 ribosomal proteins	RPL5	60S ribosomal protein L5	Diamond-Blackfan anemia 6	MIM:612561
YOL121C	RPS19A	Protein component of the small (40S) ribosomal subunit, required for assembly and maturation of pre-40 S particles	RPS19	40S ribosomal protein S19	Anemia, Diamond-Blackfan	MIM:105650
YER074W	RPS24A	Protein component of the small (40S) ribosomal subunit	RPS24	40S ribosomal protein S24	Diamond-blackfan anemia	MIM:610629
YOR096W	RPS7A	Protein component of the small (40S) ribosomal subunit, nearly identical to Rps7Bp	RPS7	40S ribosomal protein S7	Diamond-Blackfan anemia 8	MIM:612563
YKL148C	SDH1	Flavoprotein subunit of succinate dehydrogenase (Sdh1p, Sdh2p, Sdh3p, Sdh4p), which couples the oxidation of succinate to the transfer of electrons to ubiquinone as part of the TCA cycle and the mitochondrial respiratory chain	SDHA	Succinate dehydrogenase [ubiquinone] flavoprotein subunit, mitochondrial	Leigh syndrome	MIM:256000
YLL041C	SDH2	Iron-sulfur protein subunit of succinate dehydrogenase (Sdh1p, Sdh2p, Sdh3p, Sdh4p), which couples the oxidation of succinate to the transfer of electrons to ubiquinone as part of the TCA cycle and the mitochondrial respiratory chain	SDHB	Succinate dehydrogenase [ubiquinone] iron-sulfur subunit, mitochondrial	Paraganglioma, familial chromaffin, 4	MIM:115310
YPR181C	SEC23	GTPase-activating protein, stimulates the GTPase activity of Sar1p	SEC23A	Protein transport protein Sec23A	Craniolenticulosutural dysplasia	MIM:607812
YLR058C	SHM2	Cytosolic serine hydroxymethyltransferase, converts serine to glycine plus 5,10 methylenetetrahydrofolate	SHMT1	Serine hydroxymethyltransferase, cytosolic	adult acute lymphocytic leukemia; neural tube defects
YIL120W	QDR1	Multidrug transporter of the major facilitator superfamily, required for resistance to quinidine, ketoconazole, fluconazole, and barban	SLC22A5	Solute carrier family 22 member 5	Carnitine deficiency, systemic primary	MIM:212140
YHL016C	DUR3	Plasma membrane transporter for both urea and polyamines, expression is highly sensitive to nitrogen catabolite repression and induced by allophanate, the last intermediate of the allantoin degradative pathway	SLC5A5	Sodium/iodide cotransporter	Hypothyroidism, congenital	MIM:274400
YDR456W	NHX1	Endosomal Na+/H+ exchanger, required for intracellular sequestration of Na+	SLC9A6	Sodium/hydrogen exchanger 6	Mental retardation, X-linked syndromic, Christianson type	MIM:300243
YJR104C	SOD1	Cytosolic copper-zinc superoxide dismutase	SOD1	Superoxide dismutase [Cu-Zn]	Amyotrophic lateral sclerosis, due to SOD1 deficiency	MIM:105400
YMR296C	LCB1	Component of serine palmitoyltransferase, responsible along with Lcb2p for the first committed step in sphingolipid synthesis, which is the condensation of serine with palmitoyl-CoA to form 3-ketosphinganine	SPTLC1	Serine palmitoyltransferase 1	Neuropathy, hereditary sensory and autonomic, type 1	MIM:162400
YOL018C	TLG2	Syntaxin-like t-SNARE that forms a complex with Tlg1p and Vti1p and mediates fusion of endosome-derived vesicles with the late Golgi	STX16	Syntaxin-16	Pseudohypoparathyroidism, type IB	MIM:603233
YMR183C	SSO2	Plasma membrane t-SNARE involved in fusion of secretory vesicles at the plasma membrane	STX1A	Syntaxin-1A	williams syndrome
YER148W	SPT15	TATA-binding protein, general transcription factor that interacts with other factors to form the preinitiation complex at promoters, essential for viability	TBP	TATA-box-binding protein	Spinocerebellar ataxia 17	MIM:607136
YDR212W	TCP1	Alpha subunit of chaperonin-containing T-complex, which mediates protein folding in the cytosol	TCP1	T-complex protein 1 subunit alpha	down syndrome; shock; alzheimers
YMR203W	TOM40	Component of the TOM (translocase of outer membrane) complex responsible for recognition and initial import steps for all mitochondrially directed proteins	TOMM40	Mitochondrial import receptor subunit TOM40 homolog	necrosis
YAR008W	SEN34	Subunit of the tRNA splicing endonuclease, which is composed of Sen2p, Sen15p, Sen34p, and Sen54p	TSEN34	tRNA-splicing endonuclease subunit Sen34	Pontocerebellar hypoplasia type 2C	MIM:612390
YGL058W	RAD6	Ubiquitin-conjugating enzyme (E2), involved in postreplication repair (as a heterodimer with Rad18p), DSBR and checkpoint control (as a heterodimer with Bre1p), ubiquitin-mediated N-end rule protein degradation (as a heterodimer with Ubr1p	UBE2B	Ubiquitin-conjugating enzyme E2 B	Male infertility
YLR409C	UTP21	Subunit of U3-containing 90S preribosome and Small Subunit (SSU) processome complexes involved in production of 18S rRNA and assembly of small ribosomal subunit	WDR36	WD repeat-containing protein 36	Glaucoma 1, open angle, G	MIM:609887
YMR201C	RAD14	Protein that recognizes and binds damaged DNA during nucleotide excision repair	XPA	DNA repair protein complementing XP-A cells	Xeroderma pigmentosum, group A	MIM:278700
YNL107W	YAF9	Subunit of both the NuA4 histone H4 acetyltransferase complex and the SWR1 complex, may function to antagonize silencing near telomeres	YEATS4	YEATS domain-containing protein 4	Glioma
YJR117W	STE24	Highly conserved zinc metalloprotease that functions in two steps of a-factor maturation, C-terminal CAAX proteolysis and the first step of N-terminal proteolytic processing	ZMPSTE24	CAAX prenyl protease 1 homolog	Mandibuloacral dysplasia with type B lipodystrophy	MIM:608612
